# Supplementary material for: Load displacement and high speed nanoindentation data set at different state of charge (SoC) for spinel LixMn2O4 cathodes
Source: Data Brief. 2016 May 24;8:203–6. doi: 10.1016/j.dib.2016.05.034 (PMC4898909; doi:10.1016/j.dib.2016.05.034)
Supplement: Supplementary material [file mmc2.xlsx]

## Sheet: Load-Displacement data
0% SoC		25% SoC		75% SoC		100% SoC
Specimen: 27	Specimen: 27	Specimen: 45	Specimen: 45	Specimen: 48	Specimen: 48	Specimen: 30	Specimen: 30
Displacement Into Surface	Load On Sample	Displacement Into Surface	Load On Sample	Displacement Into Surface	Load On Sample	Displacement Into Surface	Load On Sample
nm	mN	nm	mN	nm	mN	nm	mN
3.09532	0.00270171	3.01598	0.00232828	3.09689	0.00194408	3.05235	0.00270413
3.29189	0.00287587	3.25672	0.00249165	3.34396	0.00210392	3.27341	0.00287387
3.33063	0.0030627	3.11741	0.00268907	3.36362	0.00228348	3.46139	0.00304785
3.53221	0.00323993	3.51618	0.00284423	3.88593	0.00242464	3.54041	0.00323269
3.66289	0.00342414	3.75216	0.00301413	3.9879	0.00260079	3.66152	0.00341568
3.84828	0.0036046	3.90429	0.00319152	4.12397	0.00277593	3.8393	0.00359625
3.94135	0.00379602	4.05978	0.00337147	4.41993	0.00293996	4.09408	0.00377177
4.19089	0.00397644	4.31533	0.0035461	5.36453	0.00305416	4.20532	0.00396092
4.23527	0.00417399	4.37764	0.00373607	5.72113	0.0032157	4.40361	0.00414371
4.41283	0.00436373	4.71227	0.00390899	6.00918	0.00338479	4.59186	0.00433008
4.527	0.00456157	4.71352	0.00410756	6.32816	0.00355292	4.80733	0.00451608
4.65264	0.00475837	4.93929	0.00429005	6.71145	0.00371667	4.88226	0.00471517
4.91063	0.00494748	5.12267	0.0044788	6.82301	0.0039056	5.06106	0.00490893
5.17351	0.00513811	5.30475	0.00467059	6.96745	0.00409287	5.16974	0.00510916
5.30578	0.00534132	5.33811	0.00487423	7.14795	0.00427908	5.28953	0.00530936
5.44691	0.00554611	5.44398	0.00507512	7.21915	0.0044758	5.35212	0.00551721
5.62872	0.00574919	5.57723	0.00527611	7.39564	0.0046653	5.5052	0.00572089
5.56828	0.00597428	5.70864	0.00547981	7.42695	0.00486978	5.70495	0.00592175
5.85682	0.00617548	5.76554	0.00569077	7.71919	0.00505421	5.80509	0.0061326
5.85387	0.00639911	5.96105	0.00589244	7.91621	0.00524829	5.82174	0.00635109
5.98641	0.00661395	5.96744	0.00611076	8.11499	0.00544529	5.93692	0.0065649
6.16856	0.00682873	6.16003	0.00631825	8.26779	0.00564709	6.01964	0.00678435
6.16883	0.00705936	6.19854	0.00653803	8.48846	0.00584431	6.18689	0.00699734
6.60605	0.00725813	6.40549	0.00674864	8.6177	0.00605187	6.2978	0.00721783
6.61683	0.0074916	6.4096	0.00697642	8.82857	0.00625497	6.41387	0.00744127
6.67333	0.00772604	6.59081	0.0071915	8.93793	0.00646826	6.61053	0.00765926
6.91029	0.00794574	6.68545	0.0074167	9.56735	0.00664312	6.66576	0.00788958
7.01494	0.00818092	6.86771	0.00763728	9.39037	0.00688313	6.79581	0.0081185
7.10339	0.00841856	6.87975	0.00787458	10.008	0.00706218	6.92602	0.00834843
7.22884	0.00865434	7.11099	0.00809437	10.1542	0.00727909	7.02683	0.008583
7.43655	0.00888705	7.18403	0.00833041	10.4655	0.00748749	7.164	0.00881701
7.52956	0.0091315	7.27052	0.00856896	10.5246	0.00771675	7.29381	0.00905389
7.65976	0.00937588	7.38119	0.00880548	10.8076	0.0079305	7.47512	0.00928889
7.71189	0.00962937	7.51816	0.00904347	10.9385	0.00815727	7.45731	0.00954097
7.84464	0.00987675	7.64288	0.00928489	11.0458	0.00839055	7.69607	0.00977672
7.94019	0.0101315	7.70915	0.00953347	11.2441	0.00861774	7.85873	0.0100199
8.08321	0.0103839	7.90133	0.00977565	11.417	0.00884918	7.99267	0.0102682
8.20003	0.0106416	8.31534	0.010001	11.5021	0.00909115	8.09276	0.0105227
8.29696	0.0109048	8.57085	0.0102402	11.7081	0.00932215	8.2447	0.0107748
8.45751	0.0111641	8.63541	0.0104985	11.7732	0.00957039	8.27272	0.0110378
8.56453	0.0114291	8.98009	0.0107381	11.9293	0.0098126	8.54288	0.0112855
8.61617	0.0117027	9.07402	0.0109978	12.0373	0.010061	8.57738	0.011554
8.73002	0.0119761	9.12203	0.0112666	12.2507	0.0103026	8.68237	0.0118225
8.87359	0.0122454	9.34828	0.0115222	12.3602	0.0105567	8.79351	0.0120879
9.05447	0.0125172	9.47568	0.0117884	12.4622	0.010813	8.90497	0.0123582
9.16188	0.0127966	10.5492	0.0119791	12.654	0.0110637	8.97254	0.0126349
9.21593	0.0130837	10.6957	0.0122484	12.7635	0.0113254	9.1759	0.0129034
9.35224	0.0133693	10.8492	0.0125228	12.7872	0.0115955	9.14931	0.0131937
9.48764	0.0136548	10.9476	0.0128002	13.042	0.01185	9.56587	0.0134499
9.66218	0.0139408	11.0605	0.0130792	13.1343	0.0121198	9.58443	0.0137413
9.72017	0.0142384	11.1911	0.013361	13.2918	0.0123858	9.68465	0.0140289
9.84423	0.0145337	11.284	0.0136501	13.4373	0.0126582	9.87398	0.0143123
10.023	0.0148282	11.5062	0.0139287	13.5037	0.0129367	9.98452	0.0146063
10.2162	0.0151258	11.5147	0.014229	13.6543	0.0132138	10.0494	0.0149038
10.3188	0.0154329	11.6847	0.0145191	13.7349	0.0134969	10.2497	0.0151949
10.3905	0.0157452	11.8212	0.0148149	14.088	0.013764	10.383	0.0154959
10.5151	0.0160564	11.9303	0.015116	14.2204	0.0140496	10.484	0.0157992
10.6226	0.0163721	12.0746	0.0154171	14.3638	0.0143358	10.6253	0.0161055
10.6668	0.0166946	12.1771	0.0157248	14.5353	0.014624	10.7875	0.01641
10.8314	0.0170138	12.4078	0.0160251	14.6635	0.0149185	10.8614	0.0167278
10.9965	0.0173331	12.5283	0.0163374	14.855	0.0152125	10.9675	0.0170445
10.9671	0.0176743	12.7531	0.0166459	14.8663	0.0155237	11.1104	0.0173598
11.1009	0.0180025	12.7786	0.0169723	15.0596	0.0158188	11.2469	0.017682
11.265	0.018335	12.9692	0.0172867	15.2446	0.0161207	11.3078	0.0180118
11.3594	0.018673	13.071	0.0176143	15.4234	0.0164277	11.5216	0.0183309
11.5121	0.0190132	13.2616	0.0179358	15.534	0.0167416	11.5746	0.0186678
11.6041	0.0193592	13.3521	0.0182715	15.7171	0.0170512	11.7972	0.0189962
11.7306	0.0197058	13.4998	0.0186025	15.8581	0.0173688	11.8559	0.0193374
11.9172	0.0200519	13.6885	0.018937	16.0474	0.0176858	12.0463	0.0196732
12.0903	0.0204044	13.7226	0.0192839	16.2157	0.0180091	12.2215	0.0200136
12.2477	0.02076	13.8498	0.0196285	16.2296	0.0183462	12.3538	0.0203626
12.3989	0.0211196	14.0376	0.0199752	16.4194	0.0186708	12.5777	0.0207059
12.4769	0.021487	14.1253	0.0203281	16.5499	0.0190052	12.5842	0.02107
12.6631	0.0218511	14.2983	0.0206777	16.7268	0.0193391	12.7311	0.021425
12.7508	0.0222288	14.3893	0.0210393	16.8442	0.019683	12.8912	0.0217835
12.8135	0.0226086	14.5697	0.0213972	16.9846	0.0200267	12.9291	0.0221558
13.0953	0.0229761	14.698	0.0217648	17.1205	0.0203725	13.1258	0.0225202
13.0853	0.0233734	14.745	0.0221391	17.3132	0.0207189	13.2921	0.0228903
13.4286	0.0237436	14.948	0.0225062	17.4117	0.0210775	13.2827	0.0232754
13.4572	0.0241435	15.0984	0.0228813	17.5874	0.0214312	13.4431	0.0236538
13.5526	0.0245418	15.2783	0.0232578	17.7247	0.0217946	13.5928	0.0240355
13.7415	0.0249365	15.4308	0.0236423	17.8908	0.0221555	13.7143	0.0244244
13.8111	0.0253429	15.5203	0.0240327	18.0572	0.022522	13.9022	0.02481
13.9913	0.0257481	15.7298	0.0244175	18.2794	0.0228876	13.9767	0.0252081
14.1335	0.0261572	15.8344	0.0248156	18.4942	0.0232574	14.2481	0.0255955
14.2347	0.0265775	15.9264	0.0252188	18.6789	0.0236334	14.4552	0.025992
14.3678	0.0269973	16.1485	0.0256174	18.8629	0.0240132	14.6008	0.0263995
14.4364	0.0274267	16.3045	0.0260218	18.9239	0.0244078	14.7963	0.0268028
14.6402	0.027847	16.4567	0.0264318	19.1279	0.0247928	14.8763	0.0272215
14.7198	0.0282841	16.5592	0.0268505	19.228	0.025193	15.0596	0.0276382
14.8078	0.0287271	16.6999	0.0272745	19.4358	0.0255845	15.1399	0.0280639
14.9633	0.0291653	16.8515	0.0276955	19.9069	0.0259607	15.2531	0.0284916
15.0626	0.0296131	17.0055	0.0281205	20.472	0.0263331	15.4735	0.028918
15.2212	0.0300614	17.178	0.0285504	20.6353	0.0267418	15.5485	0.0293564
15.3382	0.0305201	17.293	0.0289893	20.8334	0.0271516	15.6916	0.0297971
15.4772	0.0309768	17.5523	0.0294254	21.118	0.0275608	15.7985	0.0302434
15.6502	0.0314401	17.5666	0.029879	21.2845	0.0279794	15.9593	0.0306874
15.7915	0.0319059	17.7611	0.0303226	21.5701	0.0283946	16.1063	0.0311416
15.9416	0.032378	17.9083	0.030779	21.6552	0.0288308	16.2392	0.0315968
16.1618	0.032854	18.05	0.0312381	21.77	0.0292701	16.2826	0.0320684
16.2419	0.0333391	18.294	0.0316935	22.0152	0.0297003	16.5439	0.0325249
16.3412	0.0338299	18.4208	0.0321616	22.0714	0.0301505	16.6094	0.0330016
16.5895	0.0343133	18.5816	0.0326345	22.2211	0.0305986	16.7406	0.0334768
16.6882	0.034814	18.7225	0.0331099	22.482	0.0310421	16.8559	0.0339575
16.8523	0.0353169	18.8771	0.0335913	22.656	0.0314989	17.0527	0.0344378
16.9469	0.0358229	19.0712	0.0340769	22.7118	0.0319685	17.1798	0.0349311
17.0839	0.0363356	19.1603	0.034571	22.9234	0.0324274	17.3082	0.0354267
17.2977	0.0368482	19.4097	0.0350594	23.0923	0.0328982	17.4431	0.0359242
17.2977	0.0373815	19.5735	0.0355623	23.2349	0.0333729	17.5884	0.0364283
17.6514	0.037892	19.8012	0.0360625	23.3856	0.0338557	17.7938	0.0369336
17.705	0.0384341	19.825	0.0365843	23.5617	0.0343362	17.9474	0.0374487
17.7898	0.0389758	20.0184	0.0370975	23.787	0.0348226	18.109	0.0379667
17.9838	0.0395184	20.2406	0.0376119	23.9056	0.0353201	18.2228	0.0384936
18.1628	0.0400626	20.4526	0.0381328	24.0883	0.0358147	18.4183	0.0390165
18.2827	0.0406218	20.5737	0.0386703	24.2223	0.0363209	18.6332	0.0395457
18.4664	0.041179	20.7164	0.0392058	24.355	0.0368322	18.6817	0.0400936
18.5461	0.0417504	20.8489	0.0397531	24.4631	0.0373524	18.8457	0.0406388
18.7516	0.0423172	21.0162	0.0403003	24.7084	0.0378631	19.0445	0.0411872
18.8938	0.042892	21.1777	0.0408506	24.8947	0.0383909	19.1855	0.0417469
19.032	0.0434758	21.3749	0.0414092	25.7292	0.0388605	19.3872	0.0423015
19.1918	0.0440638	21.4681	0.0419791	25.9658	0.0393889	19.5374	0.0428681
19.2818	0.0446635	21.6835	0.0425429	26.7642	0.0398769	19.6052	0.0434452
19.5158	0.0452585	21.7719	0.0431264	27.9419	0.0403386	19.7908	0.0440239
19.6749	0.0458694	21.91	0.0437068	28.2493	0.0408776	19.9455	0.0446063
19.705	0.0464891	22.2063	0.0442831	28.4012	0.0414323	20.027	0.0452035
20.0094	0.0470948	22.323	0.044883	28.5218	0.0419956	20.2884	0.0457906
20.1072	0.047725	22.4712	0.0454843	28.7084	0.0425597	20.3789	0.0463955
20.2731	0.0483553	22.6747	0.046082	28.8705	0.0431315	20.4618	0.0470106
20.4234	0.0489932	22.8904	0.0466887	29.0356	0.0437116	20.6911	0.0476183
20.5915	0.0496341	23.0049	0.047313	29.1614	0.0442949	20.8108	0.0482409
20.7385	0.0502872	23.1346	0.0479392	29.3008	0.0448858	21.0586	0.0488594
20.8213	0.0509467	23.3028	0.0485666	29.4447	0.0454836	21.1431	0.0494972
21.0495	0.0516042	23.4485	0.0492028	29.5954	0.0460874	21.3045	0.0501351
21.2305	0.0522723	23.6424	0.049846	29.9954	0.0466749	21.4992	0.0507768
21.3743	0.0529502	23.8273	0.0504904	30.2037	0.047281	21.7226	0.0514219
21.4951	0.0536369	24.107	0.0511389	30.313	0.0479045	21.9125	0.0520774
21.7342	0.0543241	24.2145	0.0518054	30.5144	0.0485267	21.9571	0.0527505
21.8363	0.0550226	24.4691	0.052463	30.6831	0.0491622	22.167	0.0534153
22.0298	0.0557276	24.7972	0.0531281	30.8569	0.0497979	22.219	0.0541029
22.2618	0.0564294	24.9418	0.0538115	30.9205	0.0504484	22.5591	0.0547724
22.3311	0.0571591	25.1656	0.0544952	31.0917	0.0510972	22.6358	0.0554698
22.5644	0.0578787	25.2867	0.0551943	31.2851	0.051752	22.8358	0.0561643
22.6463	0.0586164	25.4674	0.0558991	31.4675	0.0524202	23.0556	0.0568647
22.9537	0.0593427	25.5896	0.0566084	31.6162	0.0530894	23.2122	0.0575758
23.1633	0.0600864	25.8376	0.0573183	31.7635	0.0537646	23.3613	0.0582954
23.317	0.0608422	25.827	0.0580564	31.8954	0.0544512	23.4993	0.0590193
23.4708	0.0616095	26.0552	0.0587787	32.062	0.0551419	23.6915	0.0597535
23.6017	0.0623786	26.2711	0.0595206	32.1751	0.0558492	23.9554	0.0604818
23.8455	0.06315	26.3153	0.0602725	32.4266	0.0565452	24.0421	0.0612391
24.032	0.063934	26.5453	0.0610207	32.4402	0.0572658	24.2601	0.0619859
24.1205	0.0647372	26.7334	0.0617798	32.6996	0.0579785	24.3594	0.0627534
24.2898	0.0655352	26.8205	0.0625547	32.8253	0.0587065	24.4934	0.0635298
24.5118	0.0663426	26.9718	0.0633322	32.9922	0.0594436	24.6747	0.0643022
24.6829	0.0671617	27.1415	0.0641119	33.3958	0.0601611	24.7712	0.0650971
24.944	0.0679812	27.3377	0.0649054	33.8993	0.0608812	25.0377	0.0658799
25.1211	0.0688132	27.5759	0.0656993	34.1239	0.0616355	25.1245	0.0666857
25.2498	0.0696589	27.6687	0.0665111	34.2855	0.0623949	25.3215	0.0674965
25.4554	0.0705024	27.8633	0.0673269	34.4463	0.0631698	25.4335	0.0683163
25.6161	0.071367	28.0922	0.0681433	34.5804	0.0639507	25.529	0.0691491
25.7094	0.0722414	28.2174	0.0689815	34.8119	0.0647275	25.82	0.0699727
26.0025	0.0731079	28.4597	0.0698161	34.9064	0.0655272	26.0686	0.0708091
26.1172	0.0739935	28.61	0.070664	34.9698	0.0663377	26.2414	0.0716577
26.3331	0.0748886	28.7475	0.0715267	35.1702	0.067149	26.3998	0.0725128
26.5386	0.0757845	28.9476	0.0723859	35.3215	0.0679684	26.6094	0.0733765
26.7202	0.076696	29.1045	0.073266	35.4751	0.0687917	26.7882	0.074256
26.8635	0.0776198	29.3034	0.0741471	35.6016	0.0696295	26.9714	0.0751384
27.1175	0.0785437	29.4459	0.0750417	35.7742	0.0704721	27.2323	0.0760207
27.2397	0.0794927	29.6626	0.0759393	35.8564	0.071335	27.3707	0.0769253
27.4258	0.0804411	29.8478	0.0768484	36.1512	0.0721845	27.475	0.0778417
27.6398	0.0813919	30.0284	0.077767	36.2535	0.0730541	27.6614	0.0787653
27.8193	0.0823649	30.265	0.0786902	36.4401	0.0739344	27.8993	0.0796894
28.0368	0.0833421	30.3464	0.0796332	36.5521	0.0748297	28.113	0.0806197
28.2858	0.0843165	30.5746	0.0805737	36.6509	0.0757214	28.3072	0.0815657
28.3977	0.0853248	30.7403	0.081534	36.8759	0.0766207	28.4193	0.0825328
28.6903	0.0863231	30.9586	0.0824938	37.0004	0.0775374	28.6697	0.0834935
28.8115	0.0873405	31.1392	0.0834693	37.1933	0.0784623	28.7849	0.0844746
29.0199	0.0883712	31.3048	0.0844582	37.3021	0.0793989	29.0132	0.0854554
29.2494	0.0894052	31.6231	0.0854447	37.5341	0.0803345	29.1336	0.0864517
29.4331	0.0904536	31.863	0.0864449	37.6283	0.081291	29.3128	0.0874624
29.6761	0.0915022	32.2281	0.0874399	37.7849	0.082247	29.5325	0.0884696
29.8159	0.0925862	32.2888	0.0884747	37.9904	0.0832173	29.7186	0.089501
30.0894	0.093648	32.542	0.0895095	38.1104	0.0842016	29.8969	0.0905308
30.1968	0.0947454	32.7407	0.0905539	38.3039	0.0851886	30.1152	0.0915739
30.4956	0.0958379	33.0051	0.0915981	38.4237	0.0861887	30.293	0.0926362
30.6867	0.096956	33.1616	0.0926723	38.6083	0.0871995	30.3686	0.0937065
30.88	0.098081	33.2457	0.0937576	38.7988	0.0882116	30.6026	0.0947828
31.0841	0.0992076	33.4374	0.0948396	38.9985	0.0892437	30.7488	0.0958738
31.2864	0.100353	33.6414	0.0959427	39.1069	0.0902884	30.9711	0.0969678
31.5545	0.101504	33.8261	0.0970506	39.3129	0.0913355	31.1548	0.0980837
31.7448	0.102674	34.0256	0.0981729	39.5152	0.0923935	31.3111	0.0992074
31.8928	0.103865	34.2184	0.0993048	39.6948	0.0934693	31.5336	0.100331
32.1859	0.105049	34.4025	0.100443	39.8745	0.0945429	31.6919	0.101477
32.3615	0.106256	34.5675	0.1016	40.013	0.095635	31.9585	0.102632
32.5566	0.107473	34.6981	0.102777	40.2354	0.09674	32.0954	0.103797
32.9263	0.108687	34.9134	0.103952	40.3963	0.0978575	32.2707	0.104982
33.0528	0.109928	35.0783	0.105145	40.5629	0.0989819	32.4775	0.106165
33.2554	0.111181	35.4228	0.106329	40.8698	0.100108	32.626	0.107376
33.4803	0.112452	35.555	0.107553	40.8988	0.101268	32.8459	0.108581
33.6487	0.113733	35.8571	0.10877	41.2021	0.102418	32.9766	0.109818
33.9434	0.115014	36.2338	0.109994	41.3847	0.103582	33.2232	0.111058
34.0535	0.116329	36.5083	0.111231	41.5442	0.104768	33.4211	0.112302
34.2772	0.117645	36.7451	0.11249	41.7793	0.105963	33.6386	0.113557
34.5423	0.11897	37.0118	0.113766	42.0009	0.107161	33.8268	0.114833
34.7609	0.120307	37.2548	0.115048	42.1164	0.108385	34.0942	0.116117
35.0244	0.121667	37.5572	0.116343	42.4502	0.109617	34.2561	0.117425
35.2015	0.123039	37.7394	0.117651	42.5914	0.110858	34.4574	0.118732
35.3589	0.124421	38.0698	0.118971	42.8176	0.11211	34.5872	0.120067
35.6782	0.125812	38.2781	0.120313	42.9994	0.113373	34.7478	0.121414
35.8575	0.127232	38.626	0.121648	43.1968	0.114659	35.0652	0.122758
36.085	0.12865	38.8921	0.123021	43.3614	0.115955	35.1602	0.124127
36.3923	0.13009	39.1923	0.124382	43.6229	0.117255	35.3899	0.125507
36.6078	0.131538	39.4254	0.125773	43.8027	0.118576	35.5702	0.126902
36.7569	0.133013	39.6532	0.127179	44.0178	0.119906	35.9951	0.128292
37.0207	0.1345	39.899	0.128605	44.1558	0.121257	36.0834	0.129729
37.2257	0.135993	40.1255	0.130039	44.4869	0.122605	36.2422	0.131168
37.5089	0.137501	40.2667	0.131488	44.6494	0.12398	36.6811	0.132595
37.7287	0.139038	40.4868	0.132951	44.8022	0.12537	36.7609	0.134071
37.9773	0.14058	40.721	0.134433	45.0672	0.126765	37.0396	0.135544
38.2167	0.142139	41.0266	0.135915	45.1951	0.128185	37.3327	0.137032
38.4346	0.143715	41.166	0.13743	45.4931	0.129605	37.457	0.138548
38.7011	0.145303	41.4296	0.13895	45.7438	0.131044	37.6655	0.140072
38.9541	0.146908	41.6597	0.140488	45.9067	0.132504	37.8405	0.141621
39.2257	0.148528	41.9001	0.142048	46.1624	0.133971	38.0022	0.143174
39.4238	0.150178	42.1179	0.143618	46.3874	0.135455	38.2536	0.144745
39.7275	0.15182	42.2792	0.1452	46.6224	0.136953	38.3809	0.146334
39.928	0.153486	42.524	0.1468	46.8509	0.138462	38.6971	0.147927
40.1618	0.155175	42.7583	0.148416	47.115	0.139993	38.8334	0.149551
40.409	0.15688	42.9718	0.150059	47.2167	0.141548	39.095	0.15119
40.6864	0.158599	43.2204	0.151708	47.4649	0.143108	39.343	0.152829
40.8494	0.160354	43.478	0.153362	47.8031	0.144673	39.5266	0.154499
41.1045	0.16211	43.7562	0.155041	47.907	0.146274	39.7142	0.156193
41.3963	0.163881	43.9676	0.15675	48.2109	0.147869	40.046	0.157876
41.6372	0.165674	44.3215	0.158448	48.4641	0.149488	40.1449	0.159611
41.9013	0.167483	44.4694	0.160188	48.6682	0.151134	40.4858	0.161327
42.1419	0.169312	44.7752	0.161938	48.9342	0.152791	40.6585	0.163088
42.4175	0.171156	44.9114	0.163708	49.2606	0.154456	40.8737	0.164852
42.6034	0.173019	45.3211	0.165479	49.4446	0.156149	41.1105	0.166637
42.872	0.174909	45.4165	0.167303	49.7829	0.157846	41.2983	0.168451
43.2086	0.176804	45.6661	0.169115	49.9732	0.159572	41.5433	0.170274
43.4417	0.178718	45.9098	0.170954	50.2832	0.161306	41.7756	0.172105
43.6297	0.180664	46.2043	0.172815	50.4733	0.163064	41.9741	0.173966
43.8949	0.182633	46.4235	0.174686	50.7837	0.164827	42.2725	0.175846
44.1667	0.184611	46.6736	0.17659	51.0861	0.166624	42.6851	0.177725
44.5079	0.186594	46.9144	0.178502	51.3459	0.168429	43.0041	0.179631
44.7923	0.188615	47.3591	0.180412	51.5992	0.17026	43.2397	0.181554
44.9515	0.190659	47.6012	0.182374	51.9267	0.172099	43.4798	0.183516
45.272	0.192724	47.8082	0.18435	52.1952	0.173955	43.7464	0.185482
45.5093	0.194805	48.1744	0.186332	52.3629	0.175852	44.0711	0.187469
45.8268	0.196893	48.3483	0.188339	52.7244	0.177735	44.2221	0.189487
46.1731	0.19902	48.6317	0.190368	53.0337	0.179653	44.4286	0.191521
46.2405	0.201175	48.9923	0.192411	53.264	0.181603	44.6664	0.193563
46.5919	0.203327	49.1996	0.194491	53.5493	0.18356	44.9512	0.195631
46.8193	0.205528	49.5009	0.196587	53.8058	0.185549	45.2452	0.197719
47.1119	0.207723	49.8011	0.198687	54.1255	0.187522	45.4614	0.199835
47.4585	0.209947	49.994	0.200836	54.4283	0.189547	45.6536	0.201985
47.8105	0.212205	50.3427	0.202976	54.7354	0.191581	46.0913	0.204125
48.0349	0.214495	50.6665	0.20516	54.9247	0.193645	46.3888	0.206287
48.4383	0.21676	50.8911	0.207351	55.2727	0.195709	46.694	0.208492
48.6861	0.219095	51.2436	0.209565	55.558	0.197803	47.0251	0.210695
48.9067	0.221443	51.4558	0.211813	55.8154	0.199935	47.1734	0.212947
49.3016	0.223799	51.7788	0.214074	56.1518	0.202071	47.5243	0.215207
49.5388	0.226196	52.0819	0.21636	56.3989	0.204235	47.7912	0.217515
49.8466	0.228597	52.3409	0.218684	56.7249	0.206404	47.9693	0.219821
50.1885	0.231031	52.5245	0.221014	57.0348	0.208618	48.2379	0.222149
50.4646	0.233495	52.8298	0.223374	57.2816	0.210848	48.5162	0.224498
50.7514	0.235996	53.1556	0.225759	57.5354	0.2131	48.7768	0.226879
51.1485	0.238512	53.413	0.228166	57.8146	0.215361	49.0314	0.229302
51.3337	0.241046	53.5195	0.230609	58.0538	0.217671	49.3129	0.231723
51.7561	0.243586	53.9254	0.23304	58.3868	0.219985	49.4409	0.234176
51.9769	0.24618	54.141	0.235523	58.6915	0.222324	49.7586	0.236649
52.3402	0.248789	54.4182	0.238037	58.866	0.224698	50.0939	0.239145
52.6464	0.251429	54.7225	0.240565	59.2577	0.227078	50.2988	0.241691
52.8783	0.254101	54.9827	0.243108	59.5025	0.229481	50.5629	0.244244
53.2538	0.256802	55.2318	0.2457	59.8149	0.231915	50.915	0.246802
53.566	0.259523	55.5771	0.248289	60.0455	0.234393	51.1855	0.249408
53.9481	0.262264	55.8365	0.250935	60.4381	0.236857	51.4621	0.252035
54.2288	0.265028	56.0889	0.253595	60.6732	0.239372	51.6943	0.254708
54.4782	0.267836	56.4039	0.256263	60.9042	0.241918	51.9555	0.257392
54.8327	0.270675	56.6558	0.258977	61.347	0.244473	52.2665	0.260085
55.1256	0.273524	56.889	0.261719	61.5818	0.247064	52.5874	0.262818
55.6001	0.276414	57.1875	0.264484	62.0028	0.249666	52.8876	0.265608
55.8377	0.279337	57.4903	0.267294	62.2941	0.252291	53.1449	0.268388
56.2066	0.282264	57.777	0.270097	62.6933	0.254947	53.4882	0.271202
56.6256	0.285231	58.1922	0.272936	62.9948	0.257637	53.7265	0.274055
56.9434	0.288236	58.5182	0.275814	63.2805	0.26037	53.9099	0.276927
57.3437	0.291287	58.7818	0.278736	63.5343	0.263105	54.2196	0.279847
57.5624	0.294337	59.1617	0.281665	63.9666	0.265867	54.4518	0.282788
58.0184	0.297438	59.5418	0.284612	64.3587	0.268674	54.854	0.28573
58.398	0.300545	60.1791	0.287593	64.6007	0.271507	55.1887	0.288724
58.6252	0.303721	60.4986	0.290601	64.9466	0.274346	55.3722	0.29177
59.1698	0.306883	60.8591	0.293651	65.2637	0.277244	55.7279	0.294821
59.4924	0.310121	61.1818	0.296748	65.6747	0.280141	55.9792	0.297911
59.7955	0.313378	61.4818	0.299851	65.9142	0.283093	56.2484	0.301029
60.1696	0.316644	61.7651	0.303	66.4341	0.286038	56.6714	0.304152
60.5427	0.31996	62.1466	0.306173	66.6103	0.289052	56.9574	0.307364
60.9627	0.323312	62.375	0.309407	66.9168	0.292115	57.2736	0.310557
61.2999	0.326708	62.691	0.312649	67.2405	0.295161	57.5628	0.313798
61.6049	0.33013	62.9531	0.315912	67.5878	0.298236	57.7585	0.317069
62.023	0.333564	63.2172	0.319224	67.916	0.301375	58.1785	0.320385
62.3643	0.337066	63.5996	0.322559	68.2749	0.304528	58.3899	0.323733
62.7497	0.340586	63.855	0.325956	68.652	0.307694	58.8019	0.327096
63.2078	0.344117	64.2447	0.329348	68.926	0.310917	59.1291	0.330507
63.5544	0.347711	64.5044	0.332788	69.3162	0.314163	59.4323	0.333949
63.9897	0.351334	64.8602	0.336262	69.4968	0.317458	59.8297	0.337405
64.4055	0.355012	65.0664	0.339783	69.9659	0.320773	60.1163	0.340941
64.7005	0.358705	65.395	0.343347	70.2885	0.324112	60.4547	0.344473
65.1534	0.362451	65.6779	0.346932	70.6228	0.327495	60.9055	0.348048
65.4949	0.36621	66.2569	0.350512	70.9257	0.330932	61.3076	0.351641
65.8379	0.370026	66.6251	0.354163	71.2951	0.334362	61.559	0.35531
66.2666	0.373892	66.947	0.357867	71.6295	0.337865	62.0977	0.358972
66.77	0.377772	67.4373	0.361588	71.9085	0.341372	62.3322	0.362724
67.1035	0.381689	67.7625	0.365334	72.2677	0.344926	62.6776	0.366486
67.5511	0.385648	67.9775	0.369153	72.7613	0.348523	63.0526	0.370284
67.9949	0.389672	68.3522	0.372983	72.9927	0.352159	63.334	0.374108
68.3978	0.393699	68.6252	0.376866	73.3502	0.355821	63.7823	0.377983
68.8465	0.397804	69.0207	0.380799	73.7696	0.359496	64.0283	0.381918
69.2902	0.401908	69.2811	0.384762	74.1977	0.363226	64.4191	0.38587
69.6426	0.406082	69.5692	0.388743	74.4556	0.367026	64.7343	0.389866
70.0813	0.4103	69.9589	0.392792	74.8732	0.370813	65.0653	0.393886
70.5664	0.414539	70.2916	0.396873	75.281	0.374658	65.4065	0.397977
70.9851	0.418856	70.5211	0.401001	75.709	0.37854	65.6772	0.402099
71.3974	0.423174	70.9127	0.405135	76.065	0.382467	65.9665	0.40626
71.9457	0.427559	71.2141	0.40936	76.421	0.386454	66.355	0.410433
72.4577	0.43201	71.5427	0.413583	76.7835	0.39044	66.759	0.4147
72.8603	0.436459	71.9653	0.417862	77.3106	0.394488	67.069	0.418971
73.4259	0.440945	72.2312	0.422219	77.6481	0.39856	67.5342	0.423291
73.8029	0.445527	72.5995	0.426596	78.0429	0.402685	67.7377	0.427649
74.438	0.450117	73.1087	0.430969	78.4339	0.406872	68.1981	0.432075
74.8998	0.454781	73.4774	0.43544	78.8416	0.411058	68.5342	0.436532
75.4037	0.459435	73.8919	0.439947	79.2687	0.415305	68.7803	0.441019
75.9833	0.464169	74.2487	0.444496	79.7523	0.419591	69.0813	0.445593
76.4245	0.468961	74.6232	0.449089	80.0815	0.423941	69.4868	0.45018
76.9647	0.473793	75.0199	0.453703	80.4925	0.42831	69.7169	0.454828
77.5085	0.478698	75.5034	0.458426	80.9129	0.432753	70.1182	0.459485
77.9256	0.483637	75.9763	0.463103	81.2879	0.437202	70.4273	0.464224
78.5264	0.488587	76.4348	0.4679	81.7046	0.441714	70.851	0.469017
78.9388	0.493651	76.7504	0.472733	82.0921	0.446275	71.1649	0.473847
79.3971	0.498711	77.1622	0.477581	82.5417	0.450899	71.5258	0.478746
79.8985	0.503871	77.5299	0.482556	82.8628	0.455557	71.8179	0.48365
80.409	0.50904	77.9547	0.487502	83.385	0.460241	72.1159	0.488628
80.9688	0.514289	78.2093	0.492526	83.6556	0.465001	72.4724	0.493651
81.4906	0.51955	78.6366	0.497607	84.2103	0.469758	72.8847	0.498695
82.0653	0.524914	79.3894	0.502677	84.5204	0.474605	73.2525	0.503844
82.6314	0.530274	79.727	0.507896	84.888	0.479521	73.729	0.509009
83.0717	0.535754	80.1271	0.51311	85.4217	0.484424	74.1117	0.514235
83.5589	0.541257	80.4518	0.518395	85.8082	0.489413	74.431	0.519518
84.1789	0.546776	80.8461	0.523713	86.2829	0.49447	74.8028	0.524849
84.6259	0.552449	81.1575	0.529121	86.6811	0.499546	75.2692	0.530199
85.2761	0.558078	81.5224	0.534537	87.1204	0.504695	75.5341	0.535674
85.8661	0.563796	81.9492	0.540057	87.5416	0.509885	76.0775	0.541149
86.3399	0.569559	82.2333	0.545616	87.9707	0.515126	76.4419	0.546675
86.9429	0.575415	82.6517	0.55122	88.3697	0.520421	76.8185	0.552326
87.5942	0.581297	83.0883	0.556851	88.8021	0.525768	77.2363	0.557936
87.9553	0.587273	83.4697	0.562599	89.2748	0.531153	77.5838	0.563684
88.5647	0.593284	83.9637	0.568368	89.7071	0.536618	78.1001	0.569418
89.0336	0.599366	84.347	0.574192	90.0126	0.542137	78.4173	0.575262
89.6544	0.605496	85.7082	0.58002	90.5376	0.547666	78.924	0.581134
90.1693	0.611697	86.2718	0.585927	91.0295	0.553323	79.233	0.587088
90.7358	0.61795	86.7348	0.591949	91.4395	0.558958	79.8514	0.593108
91.3238	0.624245	87.2541	0.598022	91.9742	0.564706	80.2925	0.599173
91.9279	0.630659	87.6714	0.604151	92.4333	0.570471	80.551	0.605281
92.442	0.637079	88.0672	0.610326	92.9819	0.576322	81.0762	0.611492
92.9799	0.643595	88.4509	0.616568	93.5095	0.582239	81.4692	0.617744
93.6667	0.650198	88.8636	0.622916	94.0185	0.588199	81.8715	0.624058
94.1645	0.656816	89.2016	0.629302	94.525	0.594201	82.3209	0.6304
94.7634	0.663525	89.64	0.635744	94.9294	0.600276	82.7704	0.63687
95.4001	0.670298	90.0624	0.642251	95.4496	0.606415	83.1806	0.643343
95.9326	0.677169	90.4295	0.648829	95.8761	0.612655	83.6232	0.649911
96.6132	0.684055	90.9274	0.655461	96.3501	0.618922	84.1802	0.656569
97.3356	0.69103	91.3229	0.66217	96.8562	0.625217	84.6538	0.663267
97.9481	0.698119	91.8541	0.668899	97.2225	0.631619	85.1234	0.670016
98.6325	0.705202	92.2736	0.675775	97.7758	0.638135	85.5518	0.676835
99.3017	0.712393	92.8029	0.682662	98.2565	0.644624	86.2324	0.683734
99.8455	0.719696	93.2627	0.689616	98.6977	0.651214	86.7263	0.690724
100.495	0.727004	93.6905	0.6967	99.1009	0.65784	87.1432	0.697769
101.178	0.734413	94.1148	0.703784	99.6913	0.664551	87.6707	0.70484
101.704	0.741939	94.5143	0.711012	100.187	0.671405	88.1604	0.712021
102.382	0.749506	95.0218	0.718232	100.652	0.678228	88.6775	0.719272
103.051	0.757103	95.5426	0.725589	101.265	0.685142	89.1677	0.726597
103.79	0.76481	96.0554	0.732999	101.816	0.692095	89.6121	0.734
104.389	0.772644	96.5751	0.740437	102.36	0.699153	90.1686	0.741506
105.105	0.780468	97.3035	0.74799	102.841	0.706341	90.6525	0.749016
105.717	0.78846	97.9357	0.755626	103.372	0.713525	90.9738	0.75669
106.445	0.796442	98.454	0.76333	103.843	0.720805	91.4831	0.764387
107.048	0.804595	98.9652	0.771072	104.476	0.728107	92.0792	0.772144
107.706	0.812764	99.3891	0.778978	104.838	0.735541	92.6257	0.779983
108.369	0.821056	99.9755	0.786871	105.47	0.743066	93.0974	0.787896
109.01	0.829413	100.554	0.794925	105.926	0.750644	93.5578	0.795951
109.665	0.83781	100.917	0.803021	106.39	0.758296	94.0231	0.804021
110.404	0.84637	101.509	0.811213	106.899	0.766022	94.4369	0.812184
110.969	0.854987	102.029	0.819477	107.499	0.773778	94.962	0.820478
111.748	0.863674	102.886	0.82778	108.063	0.781692	95.5073	0.828812
112.446	0.872455	103.468	0.836222	108.537	0.789653	95.9962	0.837192
113.17	0.881286	103.887	0.844744	109.038	0.797651	96.5788	0.845733
113.89	0.890233	104.462	0.853332	109.676	0.805758	97.0316	0.854319
114.569	0.899337	104.915	0.861988	110.263	0.814009	97.5471	0.86296
115.463	0.908405	105.451	0.870759	110.836	0.822269	98.0973	0.871764
116.299	0.917624	106	0.879662	111.899	0.830588	98.6941	0.880608
116.945	0.926969	106.44	0.888619	112.606	0.838994	99.1638	0.889552
117.84	0.936399	106.954	0.89766	113.308	0.847493	99.7357	0.898577
118.663	0.945852	107.582	0.906783	113.964	0.856142	100.276	0.907695
119.356	0.955507	108.066	0.915962	114.489	0.864847	100.736	0.916865
120.266	0.965144	108.638	0.925301	115.197	0.873596	101.321	0.926163
120.952	0.974944	109.154	0.934729	115.761	0.882498	101.899	0.935573
121.87	0.984885	109.597	0.944238	116.379	0.891413	102.31	0.945077
122.843	0.9948	110.177	0.953807	116.991	0.900509	103.025	0.954671
123.578	1.00495	110.917	0.96346	117.512	0.909613	103.414	0.964358
124.488	1.01513	111.698	0.973281	118.088	0.918896	103.955	0.974148
125.272	1.02542	112.41	0.983116	118.678	0.928224	104.492	0.983978
126.107	1.03586	112.976	0.993142	119.196	0.937605	105.131	0.993998
127.024	1.0463	113.513	1.00318	119.777	0.94717	105.695	1.00402
127.882	1.05684	113.964	1.01337	120.344	0.956736	106.097	1.01426
128.689	1.06755	114.58	1.02371	121.015	0.966487	106.734	1.02449
129.477	1.07837	115.103	1.03411	121.476	0.976281	107.182	1.0349
130.184	1.08934	115.677	1.0446	122.377	0.986201	107.765	1.04536
130.914	1.1004	116.281	1.05515	123.018	0.99621	108.266	1.05601
131.735	1.11148	116.851	1.06587	123.62	1.00632	108.872	1.06665
132.478	1.12275	117.351	1.07673	124.17	1.01649	109.4	1.07752
133.251	1.13418	117.848	1.08766	125.115	1.02683	109.907	1.08843
133.996	1.14567	118.508	1.09867	125.845	1.03729	110.537	1.0994
134.771	1.15727	119.049	1.10978	126.488	1.04776	111.233	1.11053
135.506	1.16893	119.709	1.12102	127.185	1.05838	111.954	1.12175
136.184	1.18084	120.319	1.13245	127.725	1.06912	112.504	1.13311
137.087	1.19278	120.805	1.14394	128.375	1.07996	113.107	1.1447
137.834	1.20486	121.551	1.15556	129.172	1.0909	113.777	1.15616
138.727	1.21698	122.096	1.16718	129.915	1.10193	114.374	1.16787
139.37	1.22931	122.851	1.17906	130.585	1.11312	115.015	1.17973
140.481	1.24179	123.983	1.19096	131.302	1.12434	115.667	1.19161
141.282	1.25441	124.81	1.20295	131.888	1.13576	116.285	1.20369
142.161	1.26703	125.538	1.21513	132.538	1.1473	116.889	1.21585
142.941	1.27979	126.257	1.22743	133.214	1.15893	117.543	1.22815
143.776	1.29277	126.773	1.23989	133.871	1.17062	118.219	1.2406
144.613	1.30587	127.509	1.25242	134.458	1.18253	118.801	1.25312
145.548	1.319	128.029	1.26517	135.184	1.19446	119.853	1.26583
146.39	1.33236	128.92	1.27792	135.797	1.20659	120.608	1.27862
147.251	1.34587	129.762	1.29088	136.576	1.21879	121.313	1.29155
148.1	1.3594	130.302	1.30396	137.394	1.23111	121.996	1.30461
148.927	1.37321	130.967	1.31715	138.21	1.24356	122.753	1.31779
149.785	1.38709	131.626	1.33048	138.937	1.25614	123.405	1.33111
150.575	1.40104	132.113	1.34389	139.59	1.26882	124.209	1.34449
151.49	1.41527	132.972	1.35747	140.41	1.28167	124.938	1.35808
152.379	1.42949	133.593	1.3712	141.073	1.29464	126.113	1.37184
153.203	1.44409	134.344	1.38514	141.832	1.30772	126.913	1.38576
154.214	1.4586	135.073	1.39914	142.59	1.32094	127.647	1.39962
155.031	1.47328	135.793	1.41322	143.699	1.33427	128.402	1.41383
155.994	1.48816	136.492	1.4275	144.704	1.34766	128.937	1.42805
156.992	1.50319	137.202	1.44194	145.478	1.36135	129.808	1.44246
157.904	1.51838	137.985	1.45651	146.293	1.3751	130.499	1.45711
158.817	1.53372	138.582	1.47124	147.205	1.38892	131.112	1.47181
159.892	1.54928	139.212	1.48612	147.938	1.40302	131.802	1.48668
160.743	1.56494	139.941	1.50121	148.672	1.4172	132.481	1.50161
161.711	1.58066	140.976	1.51638	149.43	1.43152	133.162	1.51677
162.644	1.59663	141.763	1.53167	150.132	1.44599	133.794	1.53217
163.52	1.61276	142.434	1.54708	150.972	1.46054	134.8	1.54753
164.538	1.62904	143.084	1.56278	151.644	1.47527	135.995	1.56312
165.443	1.64557	143.577	1.57852	152.427	1.49025	136.802	1.57889
166.341	1.66219	144.157	1.59456	153.16	1.50527	137.547	1.59482
167.422	1.67893	144.861	1.61067	153.907	1.52051	138.258	1.61099
168.238	1.69591	145.461	1.62687	154.686	1.53578	138.987	1.62716
169.278	1.71299	146.089	1.64331	155.459	1.55137	139.873	1.64365
170.261	1.7303	146.739	1.65991	156.175	1.56704	140.467	1.66016
171.106	1.74777	147.444	1.6767	156.951	1.58286	141.335	1.67695
172.088	1.7654	148.034	1.69371	157.809	1.5988	142.005	1.6939
173.118	1.78312	148.733	1.71073	159.047	1.61486	142.679	1.71099
174.088	1.80119	150.368	1.72796	160.366	1.63112	143.521	1.72814
175.063	1.81936	151.701	1.74541	161.238	1.64766	144.156	1.74566
175.963	1.83772	152.515	1.76294	162.157	1.66428	145.035	1.76325
176.982	1.85615	153.135	1.78079	162.984	1.68099	146.123	1.78099
178.006	1.87496	153.827	1.79873	163.832	1.69795	146.91	1.79885
178.983	1.89378	154.495	1.81689	164.55	1.71515	147.817	1.81697
180.048	1.91287	155.141	1.83532	165.346	1.73249	148.537	1.8353
181.064	1.93215	155.784	1.85378	166.204	1.74993	149.364	1.85377
182.097	1.95163	156.468	1.87259	167.214	1.76761	150.156	1.87254
183.166	1.97139	157.087	1.89149	167.982	1.78536	150.977	1.89141
184.166	1.99126	157.737	1.91052	168.958	1.80345	151.927	1.91035
185.267	2.01123	158.599	1.92979	169.792	1.82164	153.414	1.92954
186.321	2.03155	159.281	1.94937	170.713	1.84008	154.372	1.94906
187.373	2.05207	160.325	1.96893	171.929	1.85844	155.262	1.96869
188.44	2.07264	161.429	1.98882	173.004	1.87717	156.056	1.98852
189.551	2.09356	162.224	2.00884	174.002	1.89609	156.769	2.00856
190.548	2.11472	162.96	2.02922	174.892	1.9153	157.589	2.02879
191.599	2.13592	163.809	2.04969	175.666	1.93462	158.263	2.04923
192.709	2.15743	164.472	2.07038	176.974	1.95399	159.194	2.06975
193.831	2.17927	165.165	2.09117	178.134	1.97366	160.164	2.09058
194.938	2.20122	165.921	2.11229	179.042	1.99365	160.915	2.11175
196.079	2.22352	166.65	2.13358	179.903	2.01364	161.854	2.13305
197.105	2.24571	167.488	2.15515	180.686	2.03395	162.724	2.15447
198.323	2.26834	170.586	2.17675	181.611	2.05447	163.572	2.17617
199.478	2.2912	172.004	2.19854	182.493	2.07525	164.42	2.19796
200.592	2.31436	172.87	2.22069	183.442	2.09616	165.381	2.22019
201.697	2.33761	173.671	2.24308	184.237	2.11729	166.343	2.24242
202.976	2.36128	174.434	2.2658	185.271	2.1385	167.555	2.26508
204.103	2.38502	175.822	2.28848	186.179	2.16005	169.112	2.28782
205.283	2.4091	176.513	2.31155	187.051	2.18188	170.297	2.31078
206.632	2.43336	177.339	2.33485	188.193	2.20377	171.25	2.33396
207.82	2.45783	178.096	2.35846	189.369	2.22592	172.157	2.3576
208.891	2.48264	179.218	2.38217	190.577	2.24832	173.102	2.3813
210.176	2.50764	180.071	2.40612	191.54	2.27103	173.958	2.4052
211.355	2.53289	181.081	2.43036	192.464	2.2938	174.923	2.42935
212.457	2.55828	181.768	2.45495	194.476	2.31675	175.819	2.45392
213.601	2.58417	182.632	2.47959	195.884	2.34013	177.035	2.47847
214.847	2.61019	183.474	2.50469	197.037	2.36358	179.023	2.50344
216.105	2.63634	184.4	2.5299	198.078	2.38731	180.255	2.52861
217.381	2.66288	185.896	2.55523	199.092	2.41132	181.272	2.55401
218.659	2.68968	186.743	2.58097	200.199	2.43569	182.243	2.57978
219.904	2.71676	187.568	2.60723	201.317	2.46017	183.159	2.60566
221.082	2.74425	188.494	2.63336	202.378	2.48479	184.066	2.63182
222.397	2.77173	189.351	2.65975	203.415	2.50979	185.38	2.6583
223.614	2.79975	190.685	2.6865	204.441	2.53503	186.31	2.6849
224.874	2.82776	191.907	2.71353	205.509	2.56052	187.354	2.71195
226.248	2.85618	193.148	2.74103	206.632	2.58626	188.148	2.73918
227.525	2.88504	194.1	2.76856	207.772	2.61226	189.277	2.76671
228.773	2.91405	195.005	2.7963	208.818	2.63854	190.41	2.79451
230.178	2.94334	195.982	2.82444	210.038	2.66505	191.545	2.82259
231.476	2.97278	196.894	2.85287	211.289	2.69196	192.588	2.85097
232.707	3.00267	197.767	2.88161	212.346	2.71901	194.13	2.87973
233.96	3.03302	198.617	2.91074	213.496	2.74623	195.374	2.90868
235.313	3.06335	199.555	2.93988	214.705	2.77397	196.418	2.93793
236.667	3.09414	200.563	2.96946	215.824	2.80176	198.558	2.96743
238.154	3.12522	201.546	2.99948	217.025	2.8301	200.258	2.99702
239.475	3.15663	202.576	3.02951	218.227	2.85845	201.528	3.02714
240.887	3.18851	203.451	3.06015	219.462	2.88722	202.943	3.05761
242.232	3.22046	204.524	3.09078	220.721	2.91634	204.136	3.08828
243.634	3.25275	205.635	3.12186	221.983	2.94564	205.322	3.11948
245.079	3.28543	206.827	3.15347	223.118	2.97559	206.421	3.15075
246.541	3.31851	208.357	3.18508	224.445	3.00538	207.623	3.18254
247.905	3.35179	209.724	3.21708	226.477	3.03542	208.892	3.21455
249.525	3.38544	210.949	3.24935	227.931	3.06596	210.557	3.24684
250.986	3.41982	211.988	3.28193	229.472	3.09676	212.271	3.27947
252.554	3.45402	213.041	3.3151	230.845	3.12788	213.713	3.31243
254.005	3.48857	214.128	3.3483	232.414	3.15946	215.13	3.34557
255.585	3.52363	215.166	3.38211	233.614	3.19122	216.477	3.37937
257.148	3.55905	216.286	3.41594	234.936	3.22313	217.822	3.41318
258.793	3.59499	217.335	3.45029	236.255	3.25553	219.236	3.44766
260.426	3.63094	219.377	3.48489	237.594	3.28841	220.561	3.48214
262.084	3.66746	220.76	3.52007	238.9	3.32129	221.855	3.51731
263.833	3.70445	222.039	3.55545	240.271	3.35466	223.314	3.55258
265.439	3.74165	223.134	3.59102	241.551	3.38838	224.76	3.58835
267.066	3.77904	224.105	3.62713	242.887	3.42244	226.925	3.62424
268.732	3.81718	225.14	3.66379	244.239	3.45697	228.867	3.66073
270.406	3.85552	226.262	3.70044	245.605	3.49175	237.758	3.69693
272.015	3.89419	227.735	3.73786	246.994	3.52666	581.177	3.70573
273.641	3.93334	229.031	3.77535	248.544	3.56209	588.471	3.74258
275.257	3.97284	230.267	3.8131	250.025	3.59823
276.886	4.01274	231.787	3.85144	252.459	3.63394
278.608	4.05283	233.271	3.89008	254.341	3.67041
280.244	4.09354	234.467	3.92937	255.882	3.70731
281.989	4.13486	235.585	3.96867	257.672	3.74466
283.734	4.17638	236.71	4.00897	259.353	3.78249
285.306	4.21833	237.951	4.04906	260.719	3.82043
287.141	4.26069	238.998	4.08977	262.356	3.85863
288.83	4.30326	240.401	4.13085	263.8	3.89743
290.695	4.34679	242.087	4.17211	265.367	3.9366
292.564	4.39014	243.499	4.21424	266.922	3.97637
294.249	4.43448	245.006	4.25656	268.469	4.01614
296.053	4.47904	246.848	4.2992	270.614	4.05663
297.954	4.52421	248.126	4.34248	272.789	4.09732
299.723	4.56949	249.402	4.38591	274.612	4.13845
301.717	4.61516	251.295	4.43018	276.461	4.17999
303.548	4.66153	252.392	4.47473	278.248	4.22174
305.444	4.70859	253.742	4.5197	279.835	4.26414
307.397	4.75586	255.109	4.56499	281.515	4.30696
309.438	4.80337	257.332	4.61071	283.246	4.35036
311.362	4.85161	258.681	4.65728	284.943	4.39398
313.443	4.90056	260.095	4.70409	287.487	4.43773
315.479	4.94977	261.287	4.75138	290.295	4.4821
317.52	4.99921	262.393	4.79916	292.365	4.527
319.693	5.04937	263.571	4.84765	294.211	4.57261
321.877	5.10003	266.192	4.89604	296.041	4.61846
323.972	5.15146	268.19	4.94511	297.825	4.66455
326.164	5.20313	269.977	4.99488	299.84	4.71132
328.395	5.25533	271.41	5.04489	301.88	4.75878
330.559	5.308	272.543	5.0958	303.779	4.80651
332.784	5.36135	273.7	5.14704	305.779	4.8547
335.065	5.41521	274.913	5.19852	307.927	4.90312
337.28	5.46948	276.298	5.25105	309.978	4.95231
339.683	5.52456	277.548	5.30385	312.082	5.00212
342.01	5.57978	279.357	5.35714	314.112	5.05248
344.385	5.63611	280.93	5.41098	316.414	5.10319
346.684	5.6927	283.147	5.46532	319.135	5.15421
349.113	5.74976	285.097	5.52023	321.501	5.20582
351.521	5.80722	286.764	5.57571	323.854	5.25806
353.946	5.86549	288.162	5.63147	326.175	5.31094
356.445	5.92447	289.478	5.68833	328.549	5.36441
358.909	5.98379	290.68	5.74537	331.2	5.41796
361.413	6.04444	292.046	5.80291	334.018	5.4723
364.021	6.10478	293.35	5.86135	336.475	5.52749
366.607	6.16604	294.744	5.92026	339.723	5.58287
369.247	6.22791	299.614	5.97954	343.814	5.63846
371.861	6.29039	301.407	6.03957	346.874	5.69498
374.612	6.35319	303.532	6.10003	350.494	5.75231
377.383	6.41694	305.236	6.16114	367.597	5.80933
380.123	6.48133	306.655	6.22304	373.942	5.867
382.948	6.5467	308.129	6.28562	381.291	5.92539
385.711	6.6124	309.912	6.34899	402.171	5.98264
388.534	6.67872	311.59	6.41275	416.131	6.04156
391.453	6.74571	313.414	6.47701	807.703	6.07085
394.168	6.81304	316.332	6.54177	1189.29	6.10201
397.25	6.88136	319.772	6.60768
400.192	6.95056	321.287	6.67407
403.195	7.02027	322.792	6.74111
406.221	7.09018	324.164	6.80851
409.157	7.16152	325.596	6.87726
412.112	7.23321	327.618	6.94596
415.252	7.30525	329.232	7.01606
418.367	7.37838	332.084	7.08623
421.376	7.45226	334.65	7.15713
424.578	7.52685	338.557	7.22917
427.639	7.60227	342.121	7.3013
430.935	7.67861	345.29	7.3744
435.081	7.75601	347.647	7.44896
439.116	7.83395	436.72	7.51662
442.993	7.9125	449.318	7.59129
446.772	7.99164	727.869	7.64476
450.414	8.07185	861.776	7.7087
454.036	8.15273
457.684	8.23444
464.744	8.31671
471.166	8.39953
477.806	8.48414
483.237	8.56878
488.645	8.65452
494.551	8.74108
499.643	8.82882
504.727	8.9169
509.703	9.00552
514.807	9.09539
520.225	9.18668
525.496	9.27877
530.959	9.37148
536.616	9.46535
542.18	9.5602
548.171	9.65567
554.778	9.75217
561.752	9.84972
1063.8	9.90896
1451.31	9.97867
