# Supplementary material for: Load displacement and high speed nanoindentation data set at different state of charge (SoC) for spinel LixMn2O4 cathodes
Source: Data Brief. 2016 May 24;8:203–6. doi: 10.1016/j.dib.2016.05.034 (PMC4898909; doi:10.1016/j.dib.2016.05.034)
Supplement: Supplementary material [file mmc3.xlsx]

## Sheet: Sheet1
0 % SoC
X-position	Y-position	Modulus (GPa)
0	0	17.7119
0	1.72414	38.2588
0	3.44828	63.9573
0	5.17241	73.0116
0	6.89655	49.4801
0	8.62069	20.5504
0	10.3448	38.4263
0	12.069	92.6496
0	13.7931	78.4342
0	15.5172	51.6993
0	17.2414	8.48015
0	18.9655	9.99885
0	20.6897	9.47795
0	22.4138
0	24.1379
0	25.8621	55.7013
0	27.5862	59.5399
0	29.3103	52.264
0	31.0345	35.2278
0	32.7586	159.715
0	34.4828	72.4533
0	36.2069	95.7834
0	37.931	21.5523
0	39.6552	35.9871
0	41.3793	64.4466
0	43.1034	97.9287
0	44.8276	135.86
0	46.5517	112.701
0	48.2759	43.8093
0	50	25.9115
1.72414	0	71.1022
1.72414	1.72414	27.1051
1.72414	3.44828	46.2327
1.72414	5.17241	11.3309
1.72414	6.89655	18.1901
1.72414	8.62069	19.0955
1.72414	10.3448	20.6664
1.72414	12.069	22.4071
1.72414	13.7931	31.8543
1.72414	15.5172	14.2991
1.72414	17.2414	26.7978
1.72414	18.9655	4.50675
1.72414	20.6897	10.7032
1.72414	22.4138	13.016
1.72414	24.1379	61.5266
1.72414	25.8621	66.8361
1.72414	27.5862	59.4887
1.72414	29.3103	31.2887
1.72414	31.0345	12.9433
1.72414	32.7586	24.2914
1.72414	34.4828	6.09788
1.72414	36.2069	98.6822
1.72414	37.931	110.797
1.72414	39.6552	79.2477
1.72414	41.3793	45.051
1.72414	43.1034	95.0025
1.72414	44.8276	88.6953
1.72414	46.5517	106.999
1.72414	48.2759
1.72414	50	84.5683
3.44828	0	2.47845
3.44828	1.72414	4.32123
3.44828	3.44828	50.2784
3.44828	5.17241	31.4283
3.44828	6.89655	47.0655
3.44828	8.62069	10.6448
3.44828	10.3448	31.2763
3.44828	12.069	13.0314
3.44828	13.7931	16.1561
3.44828	15.5172	11.9466
3.44828	17.2414	37.3254
3.44828	18.9655	32.7521
3.44828	20.6897	17.4823
3.44828	22.4138	14.9629
3.44828	24.1379	67.4562
3.44828	25.8621	45.6365
3.44828	27.5862	54.3043
3.44828	29.3103	30.5054
3.44828	31.0345	44.7508
3.44828	32.7586	29.6397
3.44828	34.4828	60.3528
3.44828	36.2069
3.44828	37.931
3.44828	39.6552	75.0217
3.44828	41.3793	124.624
3.44828	43.1034
3.44828	44.8276	3.99585
3.44828	46.5517	87.8423
3.44828	48.2759	18.864
3.44828	50	44.1084
5.17241	0	93.3819
5.17241	1.72414	12.6085
5.17241	3.44828	23.8257
5.17241	5.17241	24.5019
5.17241	6.89655	15.7039
5.17241	8.62069	10.7962
5.17241	10.3448	9.17268
5.17241	12.069	19.2922
5.17241	13.7931	31.3748
5.17241	15.5172	50.5687
5.17241	17.2414	32.9988
5.17241	18.9655	40.9084
5.17241	20.6897	56.6941
5.17241	22.4138	71.6746
5.17241	24.1379	42.7407
5.17241	25.8621	25.5153
5.17241	27.5862	24.2531
5.17241	29.3103	17.305
5.17241	31.0345	35.846
5.17241	32.7586	16.9149
5.17241	34.4828	64.499
5.17241	36.2069	48.7059
5.17241	37.931	93.4208
5.17241	39.6552	121.933
5.17241	41.3793	96.8467
5.17241	43.1034	1.48887
5.17241	44.8276	2.12605
5.17241	46.5517	17.1572
5.17241	48.2759
5.17241	50	29.0358
6.89655	0	24.8235
6.89655	1.72414
6.89655	3.44828	16.1524
6.89655	5.17241	20.7372
6.89655	6.89655	41.9702
6.89655	8.62069	17.4992
6.89655	10.3448	11.141
6.89655	12.069	40.4083
6.89655	13.7931	61.0821
6.89655	15.5172	75.3308
6.89655	17.2414	96.4182
6.89655	18.9655	27.9903
6.89655	20.6897	29.1669
6.89655	22.4138	31.5538
6.89655	24.1379	26.7533
6.89655	25.8621	34.9538
6.89655	27.5862	16.1051
6.89655	29.3103	68.1057
6.89655	31.0345	58.5942
6.89655	32.7586
6.89655	34.4828	58.4763
6.89655	36.2069	110.049
6.89655	37.931	123.456
6.89655	39.6552	113.162
6.89655	41.3793
6.89655	43.1034	21.7414
6.89655	44.8276	2.03943
6.89655	46.5517	0.584379
6.89655	48.2759	55.5925
6.89655	50
8.62069	0	64.627
8.62069	1.72414	64.0799
8.62069	3.44828	21.0244
8.62069	5.17241	12.0684
8.62069	6.89655	46.9531
8.62069	8.62069	36.6499
8.62069	10.3448	24.4745
8.62069	12.069	57.9832
8.62069	13.7931	21.1491
8.62069	15.5172	71.4534
8.62069	17.2414	69.1765
8.62069	18.9655	37.9411
8.62069	20.6897	66.3758
8.62069	22.4138	71.9521
8.62069	24.1379	69.1412
8.62069	25.8621	37.2576
8.62069	27.5862	1.54603
8.62069	29.3103	95.6835
8.62069	31.0345
8.62069	32.7586
8.62069	34.4828	15.3362
8.62069	36.2069	107.243
8.62069	37.931
8.62069	39.6552	111.409
8.62069	41.3793	164.036
8.62069	43.1034
8.62069	44.8276	11.6293
8.62069	46.5517	1.29024
8.62069	48.2759	24.1082
8.62069	50	70.5741
10.3448	0	75.8879
10.3448	1.72414	48.732
10.3448	3.44828	26.8172
10.3448	5.17241	18.0001
10.3448	6.89655	62.3222
10.3448	8.62069	32.9652
10.3448	10.3448	49.0474
10.3448	12.069	40.9911
10.3448	13.7931	10.2669
10.3448	15.5172	34.2091
10.3448	17.2414	57.0062
10.3448	18.9655	84.1814
10.3448	20.6897	77.216
10.3448	22.4138	57.3904
10.3448	24.1379	31.9923
10.3448	25.8621	33.7811
10.3448	27.5862	64.5698
10.3448	29.3103	79.8785
10.3448	31.0345	94.4681
10.3448	32.7586
10.3448	34.4828	14.3857
10.3448	36.2069	16.628
10.3448	37.931	128.625
10.3448	39.6552	112.077
10.3448	41.3793
10.3448	43.1034	4.98395
10.3448	44.8276	1.28746
10.3448	46.5517
10.3448	48.2759
10.3448	50	80.9408
12.069	0	156.141
12.069	1.72414	82.2623
12.069	3.44828	53.9398
12.069	5.17241	58.7624
12.069	6.89655	15.9301
12.069	8.62069	68.289
12.069	10.3448	73.6865
12.069	12.069	68.2239
12.069	13.7931	27.516
12.069	15.5172	16.4664
12.069	17.2414	75.2088
12.069	18.9655	79.1109
12.069	20.6897	76.2365
12.069	22.4138	60.455
12.069	24.1379	36.878
12.069	25.8621	29.4352
12.069	27.5862	12.7241
12.069	29.3103	103.12
12.069	31.0345	109.906
12.069	32.7586	80.7782
12.069	34.4828	18.8874
12.069	36.2069
12.069	37.931	19.2048
12.069	39.6552	103.886
12.069	41.3793	161.159
12.069	43.1034	4.95789
12.069	44.8276
12.069	46.5517	25.0261
12.069	48.2759	77.2392
12.069	50	41.6085
13.7931	0	79.5297
13.7931	1.72414	86.9979
13.7931	3.44828	93.8382
13.7931	5.17241	84.6636
13.7931	6.89655	59.0044
13.7931	8.62069	64.5846
13.7931	10.3448	74.0625
13.7931	12.069	56.8532
13.7931	13.7931	14.8428
13.7931	15.5172	23.6667
13.7931	17.2414	78.9882
13.7931	18.9655	88.6351
13.7931	20.6897	79.4931
13.7931	22.4138	46.3416
13.7931	24.1379	13.4813
13.7931	25.8621
13.7931	27.5862	49.6891
13.7931	29.3103
13.7931	31.0345	92.6604
13.7931	32.7586	84.0829
13.7931	34.4828	17.2842
13.7931	36.2069	66.3957
13.7931	37.931	35.3545
13.7931	39.6552	104.231
13.7931	41.3793	21.0708
13.7931	43.1034	26.4735
13.7931	44.8276	10.1273
13.7931	46.5517	123.406
13.7931	48.2759	91.3062
13.7931	50	72.3592
15.5172	0
15.5172	1.72414	85.4353
15.5172	3.44828	84.4455
15.5172	5.17241	57.9309
15.5172	6.89655
15.5172	8.62069	30.7598
15.5172	10.3448	41.949
15.5172	12.069	40.3823
15.5172	13.7931	12.1298
15.5172	15.5172	22.4373
15.5172	17.2414	29.5635
15.5172	18.9655	49.1727
15.5172	20.6897	35.5737
15.5172	22.4138	63.948
15.5172	24.1379	68.4616
15.5172	25.8621	82.9459
15.5172	27.5862	81.6318
15.5172	29.3103	40.2064
15.5172	31.0345	75.3213
15.5172	32.7586	85.5994
15.5172	34.4828	55.361
15.5172	36.2069	37.5565
15.5172	37.931	42.205
15.5172	39.6552
15.5172	41.3793	18.5916
15.5172	43.1034	44.2334
15.5172	44.8276	26.3323
15.5172	46.5517	41.2788
15.5172	48.2759	38.0721
15.5172	50	10.7842
17.2414	0	81.8269
17.2414	1.72414	105.488
17.2414	3.44828	104.092
17.2414	5.17241	74.34
17.2414	6.89655	22.2201
17.2414	8.62069	13.1361
17.2414	10.3448	9.9287
17.2414	12.069	11.1035
17.2414	13.7931	55.8136
17.2414	15.5172	80.6421
17.2414	17.2414	45.2572
17.2414	18.9655	39.6251
17.2414	20.6897
17.2414	22.4138
17.2414	24.1379	72.644
17.2414	25.8621	72.8403
17.2414	27.5862	66.6201
17.2414	29.3103	42.2718
17.2414	31.0345	15.7187
17.2414	32.7586	39.3303
17.2414	34.4828	22.6834
17.2414	36.2069	20.5411
17.2414	37.931	49.8097
17.2414	39.6552	48.8702
17.2414	41.3793	52.4639
17.2414	43.1034
17.2414	44.8276
17.2414	46.5517	46.1803
17.2414	48.2759	31.0279
17.2414	50	23.584
18.9655	0
18.9655	1.72414	1.40214
18.9655	3.44828
18.9655	5.17241	17.6329
18.9655	6.89655	27.0824
18.9655	8.62069	13.0303
18.9655	10.3448	11.2958
18.9655	12.069	11.0905
18.9655	13.7931	26.5656
18.9655	15.5172	52.6177
18.9655	17.2414	26.5999
18.9655	18.9655	36.4678
18.9655	20.6897	19.9825
18.9655	22.4138	44.1488
18.9655	24.1379	72.4658
18.9655	25.8621	62.2344
18.9655	27.5862	44.5625
18.9655	29.3103	45.5932
18.9655	31.0345	11.4782
18.9655	32.7586	21.1626
18.9655	34.4828	33.5605
18.9655	36.2069	9.58381
18.9655	37.931	43.626
18.9655	39.6552	32.3589
18.9655	41.3793	98.3841
18.9655	43.1034
18.9655	44.8276	7.31165
18.9655	46.5517	53.4683
18.9655	48.2759	27.8056
18.9655	50	127.357
20.6897	0	63.328
20.6897	1.72414	18.875
20.6897	3.44828
20.6897	5.17241	13.8594
20.6897	6.89655
20.6897	8.62069	13.0819
20.6897	10.3448	12.2369
20.6897	12.069
20.6897	13.7931
20.6897	15.5172	13.6239
20.6897	17.2414	34.5072
20.6897	18.9655	59.7219
20.6897	20.6897	60.843
20.6897	22.4138	53.9336
20.6897	24.1379	62.9756
20.6897	25.8621	58.7313
20.6897	27.5862	34.0053
20.6897	29.3103	14.9598
20.6897	31.0345	9.67729
20.6897	32.7586	25.9081
20.6897	34.4828	10.1245
20.6897	36.2069	18.1223
20.6897	37.931	17.0412
20.6897	39.6552	48.7074
20.6897	41.3793	61.9351
20.6897	43.1034	135.112
20.6897	44.8276	66.1478
20.6897	46.5517	15.5405
20.6897	48.2759	60.5548
20.6897	50	57.5088
22.4138	0	50.0843
22.4138	1.72414	3.972
22.4138	3.44828	18.6595
22.4138	5.17241	9.79009
22.4138	6.89655	10.8183
22.4138	8.62069	73.9647
22.4138	10.3448	94.7389
22.4138	12.069	71.2014
22.4138	13.7931	30.2259
22.4138	15.5172	9.80796
22.4138	17.2414	62.5476
22.4138	18.9655	70.6806
22.4138	20.6897	51.8775
22.4138	22.4138	71.0446
22.4138	24.1379	41.7266
22.4138	25.8621	38.8587
22.4138	27.5862	10.9302
22.4138	29.3103	10.2453
22.4138	31.0345	16.388
22.4138	32.7586	58.6585
22.4138	34.4828	45.8517
22.4138	36.2069	39.9196
22.4138	37.931	60.3839
22.4138	39.6552	43.2079
22.4138	41.3793	92.3419
22.4138	43.1034	117.036
22.4138	44.8276	50.8887
22.4138	46.5517	69.9624
22.4138	48.2759
22.4138	50	68.6483
24.1379	0
24.1379	1.72414	34.3951
24.1379	3.44828	16.6707
24.1379	5.17241	18.1832
24.1379	6.89655	85.8112
24.1379	8.62069	93.0041
24.1379	10.3448	90.418
24.1379	12.069	78.4903
24.1379	13.7931	9.76818
24.1379	15.5172	18.1295
24.1379	17.2414	47.5825
24.1379	18.9655	65.1556
24.1379	20.6897	52.6818
24.1379	22.4138	52.2349
24.1379	24.1379	31.3604
24.1379	25.8621	23.9234
24.1379	27.5862	10.4463
24.1379	29.3103	24.189
24.1379	31.0345	62.7904
24.1379	32.7586	73.7865
24.1379	34.4828	59.8652
24.1379	36.2069	13.9312
24.1379	37.931	32.8276
24.1379	39.6552	58.4099
24.1379	41.3793	20.409
24.1379	43.1034
24.1379	44.8276	83.1663
24.1379	46.5517	60.8109
24.1379	48.2759	73.3638
24.1379	50	66.3493
25.8621	0
25.8621	1.72414	51.7864
25.8621	3.44828	21.9896
25.8621	5.17241	10.9924
25.8621	6.89655	43.6912
25.8621	8.62069	61.7843
25.8621	10.3448	97.0433
25.8621	12.069	55.4854
25.8621	13.7931	9.30063
25.8621	15.5172	84.0721
25.8621	17.2414	48.8037
25.8621	18.9655	60.6139
25.8621	20.6897	27.7995
25.8621	22.4138	16.4449
25.8621	24.1379	17.528
25.8621	25.8621	31.4921
25.8621	27.5862	29.377
25.8621	29.3103	28.7917
25.8621	31.0345	39.7703
25.8621	32.7586	84.0955
25.8621	34.4828	57.6479
25.8621	36.2069	36.6106
25.8621	37.931	124.359
25.8621	39.6552	20.765
25.8621	41.3793	55.7396
25.8621	43.1034	57.0129
25.8621	44.8276	101.706
25.8621	46.5517
25.8621	48.2759	27.3123
25.8621	50	24.6426
27.5862	0	62.593
27.5862	1.72414	32.2351
27.5862	3.44828	14.9761
27.5862	5.17241
27.5862	6.89655	8.6271
27.5862	8.62069	22.0885
27.5862	10.3448	16.5193
27.5862	12.069	7.89538
27.5862	13.7931	8.97632
27.5862	15.5172	50.4672
27.5862	17.2414	37.302
27.5862	18.9655	18.5154
27.5862	20.6897	26.1236
27.5862	22.4138	77.1139
27.5862	24.1379	85.4709
27.5862	25.8621	89.7834
27.5862	27.5862	108.367
27.5862	29.3103	25.8921
27.5862	31.0345	71.9293
27.5862	32.7586	78.5232
27.5862	34.4828
27.5862	36.2069	71.1526
27.5862	37.931	23.0438
27.5862	39.6552	163.041
27.5862	41.3793	53.849
27.5862	43.1034	10.2734
27.5862	44.8276
27.5862	46.5517	91.8804
27.5862	48.2759	39.5707
27.5862	50	50.161
29.3103	0
29.3103	1.72414	49.7684
29.3103	3.44828	19.6517
29.3103	5.17241	5.27484
29.3103	6.89655	14.7921
29.3103	8.62069	9.26995
29.3103	10.3448	8.23545
29.3103	12.069	10.7481
29.3103	13.7931	20.6429
29.3103	15.5172	15.4846
29.3103	17.2414	9.81202
29.3103	18.9655	15.8799
29.3103	20.6897	69.3207
29.3103	22.4138	86.5969
29.3103	24.1379	91.3584
29.3103	25.8621	78.8569
29.3103	27.5862
29.3103	29.3103	9.15898
29.3103	31.0345	14.3234
29.3103	32.7586	23.7825
29.3103	34.4828	44.3118
29.3103	36.2069	54.2213
29.3103	37.931	17.0968
29.3103	39.6552	24.1728
29.3103	41.3793	51.2992
29.3103	43.1034	30.6441
29.3103	44.8276	20.7507
29.3103	46.5517	16.865
29.3103	48.2759	52.8245
29.3103	50	120.855
31.0345	0	43.982
31.0345	1.72414	51.5175
31.0345	3.44828	48.3292
31.0345	5.17241	29.0194
31.0345	6.89655	25.0525
31.0345	8.62069	23.3844
31.0345	10.3448	83.1475
31.0345	12.069	24.4018
31.0345	13.7931	33.9532
31.0345	15.5172
31.0345	17.2414	17.2857
31.0345	18.9655	11.0446
31.0345	20.6897	57.4838
31.0345	22.4138	110.504
31.0345	24.1379	96.9653
31.0345	25.8621
31.0345	27.5862	30.4578
31.0345	29.3103	11.262
31.0345	31.0345	37.3944
31.0345	32.7586	111.799
31.0345	34.4828	95.2668
31.0345	36.2069	135.413
31.0345	37.931	20.7084
31.0345	39.6552
31.0345	41.3793	54.6284
31.0345	43.1034	77.8299
31.0345	44.8276	149.494
31.0345	46.5517	69.0898
31.0345	48.2759	117.764
31.0345	50	29.1083
32.7586	0	16.3521
32.7586	1.72414	28.8304
32.7586	3.44828	25.2158
32.7586	5.17241	52.8806
32.7586	6.89655	77.5509
32.7586	8.62069
32.7586	10.3448	35.8597
32.7586	12.069	21.6227
32.7586	13.7931	24.6546
32.7586	15.5172	18.3065
32.7586	17.2414	25.4956
32.7586	18.9655	25.3789
32.7586	20.6897	66.7267
32.7586	22.4138	89.1937
32.7586	24.1379	85.7502
32.7586	25.8621	14.5627
32.7586	27.5862	26.3793
32.7586	29.3103	65.517
32.7586	31.0345	127.612
32.7586	32.7586	109.68
32.7586	34.4828
32.7586	36.2069	98.8616
32.7586	37.931	141.883
32.7586	39.6552	31.7091
32.7586	41.3793	29.0908
32.7586	43.1034	167.848
32.7586	44.8276	12.7762
32.7586	46.5517	12.3919
32.7586	48.2759	23.4893
32.7586	50	53.0766
34.4828	0	13.3671
34.4828	1.72414	12.6202
34.4828	3.44828	16.2828
34.4828	5.17241	21.3542
34.4828	6.89655	39.0839
34.4828	8.62069	74.9295
34.4828	10.3448	66.5466
34.4828	12.069	61.7408
34.4828	13.7931
34.4828	15.5172	10.9315
34.4828	17.2414	10.6839
34.4828	18.9655	9.22746
34.4828	20.6897	49.2008
34.4828	22.4138	83.1279
34.4828	24.1379	57.2395
34.4828	25.8621	35.1751
34.4828	27.5862	11.9458
34.4828	29.3103	4.33784
34.4828	31.0345	168.149
34.4828	32.7586	126.871
34.4828	34.4828	133.42
34.4828	36.2069	137.998
34.4828	37.931	115.311
34.4828	39.6552
34.4828	41.3793	39.1841
34.4828	43.1034	65.1547
34.4828	44.8276	28.2686
34.4828	46.5517
34.4828	48.2759
34.4828	50	35.7866
36.2069	0	25.735
36.2069	1.72414	25.4813
36.2069	3.44828	11.5614
36.2069	5.17241	19.7269
36.2069	6.89655	4.47657
36.2069	8.62069	72.7755
36.2069	10.3448
36.2069	12.069	79.1464
36.2069	13.7931	64.0862
36.2069	15.5172	47.6403
36.2069	17.2414	29.1511
36.2069	18.9655	12.0377
36.2069	20.6897	45.8476
36.2069	22.4138	34.8869
36.2069	24.1379	31.5379
36.2069	25.8621	45.3217
36.2069	27.5862	19.8302
36.2069	29.3103	70.54
36.2069	31.0345	120.582
36.2069	32.7586	111.047
36.2069	34.4828	113.558
36.2069	36.2069	114.615
36.2069	37.931	125.834
36.2069	39.6552	136.014
36.2069	41.3793	38.1888
36.2069	43.1034
36.2069	44.8276	12.3624
36.2069	46.5517
36.2069	48.2759
36.2069	50	163.526
37.931	0	18.1174
37.931	1.72414	37.1388
37.931	3.44828	29.1603
37.931	5.17241	13.7621
37.931	6.89655	32.4586
37.931	8.62069	43.4982
37.931	10.3448	55.5797
37.931	12.069	75.2074
37.931	13.7931	60.9597
37.931	15.5172	82.6224
37.931	17.2414	85.0223
37.931	18.9655
37.931	20.6897	37.5246
37.931	22.4138	12.49
37.931	24.1379	38.0615
37.931	25.8621	71.9498
37.931	27.5862	37.2666
37.931	29.3103	86.0006
37.931	31.0345	147.923
37.931	32.7586	133.511
37.931	34.4828	119.487
37.931	36.2069	135.552
37.931	37.931	115.557
37.931	39.6552	165.345
37.931	41.3793	105.949
37.931	43.1034	96.9679
37.931	44.8276	28.9576
37.931	46.5517
37.931	48.2759	80.1705
37.931	50	91.2378
39.6552	0	37.5193
39.6552	1.72414	17.9272
39.6552	3.44828	28.9271
39.6552	5.17241	62.7219
39.6552	6.89655	21.3036
39.6552	8.62069	21.4105
39.6552	10.3448	14.094
39.6552	12.069	32.344
39.6552	13.7931	12.7387
39.6552	15.5172	66.6311
39.6552	17.2414	9.26873
39.6552	18.9655	69.6273
39.6552	20.6897	49.8075
39.6552	22.4138	31.3462
39.6552	24.1379	9.26541
39.6552	25.8621	50.9425
39.6552	27.5862
39.6552	29.3103	45.03
39.6552	31.0345	84.3503
39.6552	32.7586	114.628
39.6552	34.4828
39.6552	36.2069	157.145
39.6552	37.931
39.6552	39.6552	146.731
39.6552	41.3793
39.6552	43.1034	81.6533
39.6552	44.8276	18.6853
39.6552	46.5517	17.4458
39.6552	48.2759	13.2299
39.6552	50	102.242
41.3793	0	31.3392
41.3793	1.72414	16.0009
41.3793	3.44828	8.52921
41.3793	5.17241	8.77162
41.3793	6.89655	23.2679
41.3793	8.62069	18.0336
41.3793	10.3448	28.1859
41.3793	12.069	15.7228
41.3793	13.7931	29.5299
41.3793	15.5172	10.1161
41.3793	17.2414	45.6656
41.3793	18.9655	60.6506
41.3793	20.6897	77.5701
41.3793	22.4138	63.6544
41.3793	24.1379	42.0837
41.3793	25.8621	28.9273
41.3793	27.5862	94.5973
41.3793	29.3103	37.7743
41.3793	31.0345	42.8439
41.3793	32.7586
41.3793	34.4828	64.0224
41.3793	36.2069	125.261
41.3793	37.931
41.3793	39.6552	70.6514
41.3793	41.3793
41.3793	43.1034	14.7215
41.3793	44.8276	57.5622
41.3793	46.5517	29.7955
41.3793	48.2759	21.8842
41.3793	50	47.2846
43.1034	0	13.2456
43.1034	1.72414	39.9622
43.1034	3.44828	7.21005
43.1034	5.17241	7.79022
43.1034	6.89655	18.3576
43.1034	8.62069	57.7124
43.1034	10.3448	67.3257
43.1034	12.069	37.8209
43.1034	13.7931	45.4223
43.1034	15.5172	40.3957
43.1034	17.2414	13.0347
43.1034	18.9655	38.734
43.1034	20.6897	4.315
43.1034	22.4138	64.4883
43.1034	24.1379	52.1355
43.1034	25.8621	15.5166
43.1034	27.5862	57.5693
43.1034	29.3103	37.7005
43.1034	31.0345
43.1034	32.7586
43.1034	34.4828	46.2116
43.1034	36.2069	81.0501
43.1034	37.931	29.4741
43.1034	39.6552
43.1034	41.3793	35.01
43.1034	43.1034	26.5887
43.1034	44.8276	11.8702
43.1034	46.5517	10.4513
43.1034	48.2759	24.7243
43.1034	50	67.5521
44.8276	0	18.0019
44.8276	1.72414	6.59187
44.8276	3.44828	17.3214
44.8276	5.17241	10.4487
44.8276	6.89655	52.7173
44.8276	8.62069	85.1214
44.8276	10.3448	83.964
44.8276	12.069	33.0231
44.8276	13.7931	9.32865
44.8276	15.5172	21.1511
44.8276	17.2414	49.5161
44.8276	18.9655	67.3838
44.8276	20.6897
44.8276	22.4138	33.7721
44.8276	24.1379	24.2823
44.8276	25.8621	16.3035
44.8276	27.5862	22.945
44.8276	29.3103
44.8276	31.0345	46.9
44.8276	32.7586
44.8276	34.4828	169.062
44.8276	36.2069	103.524
44.8276	37.931	95.0718
44.8276	39.6552	1.14348
44.8276	41.3793	15.7527
44.8276	43.1034	47.7251
44.8276	44.8276	13.5487
44.8276	46.5517	9.90231
44.8276	48.2759	10.4017
44.8276	50	8.95541
46.5517	0	16.5486
46.5517	1.72414	8.06692
46.5517	3.44828	47.2723
46.5517	5.17241	91.987
46.5517	6.89655	77.622
46.5517	8.62069	70.8192
46.5517	10.3448	80.4842
46.5517	12.069	52.2058
46.5517	13.7931	8.68288
46.5517	15.5172	14.0509
46.5517	17.2414	24.9567
46.5517	18.9655	32.0946
46.5517	20.6897
46.5517	22.4138	22.0778
46.5517	24.1379	32.6149
46.5517	25.8621	33.5799
46.5517	27.5862	17.12
46.5517	29.3103	86.5707
46.5517	31.0345	95.7098
46.5517	32.7586	100.905
46.5517	34.4828	104.84
46.5517	36.2069
46.5517	37.931	119.22
46.5517	39.6552	0.393524
46.5517	41.3793	20.9073
46.5517	43.1034	27.7026
46.5517	44.8276
46.5517	46.5517	28.1916
46.5517	48.2759	11.5692
46.5517	50	44.6959
48.2759	0	73.3738
48.2759	1.72414	11.5643
48.2759	3.44828	51.6105
48.2759	5.17241	73.9991
48.2759	6.89655	79.0106
48.2759	8.62069	55.9066
48.2759	10.3448	57.1033
48.2759	12.069	14.5486
48.2759	13.7931	11.318
48.2759	15.5172	11.4347
48.2759	17.2414	17.315
48.2759	18.9655	20.6674
48.2759	20.6897	80.4167
48.2759	22.4138	63.4899
48.2759	24.1379	76.0166
48.2759	25.8621	82.8432
48.2759	27.5862	116.281
48.2759	29.3103	51.9769
48.2759	31.0345	103.864
48.2759	32.7586	118.446
48.2759	34.4828
48.2759	36.2069	89.4119
48.2759	37.931
48.2759	39.6552	106.393
48.2759	41.3793	32.0285
48.2759	43.1034	77.4124
48.2759	44.8276
48.2759	46.5517	13.6999
48.2759	48.2759	67.2745
48.2759	50	133.236
50	0	49.7744
50	1.72414	12.4677
50	3.44828	11.9449
50	5.17241	17.4189
50	6.89655	11.4398
50	8.62069	11.4521
50	10.3448	12.1195
50	12.069	10.768
50	13.7931	15.7091
50	15.5172	33.6832
50	17.2414	13.9528
50	18.9655	15.872
50	20.6897	16.452
50	22.4138	74.0266
50	24.1379	45.226
50	25.8621	71.8713
50	27.5862	84.5672
50	29.3103	80.779
50	31.0345	115.625
50	32.7586	112.04
50	34.4828	115.551
50	36.2069	110.285
50	37.931	108.411
50	39.6552	156.754
50	41.3793	63.351
50	43.1034	38.764
50	44.8276
50	46.5517	41.5126
50	48.2759	80.8488
