# Supplementary material for: Load displacement and high speed nanoindentation data set at different state of charge (SoC) for spinel LixMn2O4 cathodes
Source: Data Brief. 2016 May 24;8:203–6. doi: 10.1016/j.dib.2016.05.034 (PMC4898909; doi:10.1016/j.dib.2016.05.034)
Supplement: Supplementary material [file mmc4.xlsx]

## Sheet: Sheet1
100 % SoC
X-position	Y-position	Modulus (GPa)
-30	-30	92.0027
-30	-27.931	30.1644
-30	-25.8621	71.6845
-30	-23.7931	98.6331
-30	-21.7241	74.1221
-30	-19.6552	82.7079
-30	-17.5862	55.1241
-30	-15.5172
-30	-13.4483	75.7259
-30	-11.3793	85.5432
-30	-9.31034	28.0424
-30	-7.24138	41.1487
-30	-5.17241	41.8214
-30	-3.10345	18.5694
-30	-1.03448	19.3788
-30	1.03448	13.9967
-30	3.10345	19.9803
-30	5.17241	33.9343
-30	7.24138	88.3006
-30	9.31034	82.1983
-30	11.3793	123.952
-30	13.4483	38.1161
-30	15.5172	89.7861
-30	17.5862	18.9181
-30	19.6552	50.2418
-30	21.7241	75.048
-30	23.7931	75.1206
-30	25.8621	76.8603
-30	27.931	2.53073
-30	30	5.64966
-27.931	-30	19.2295
-27.931	-27.931	15.8866
-27.931	-25.8621	49.8524
-27.931	-23.7931	48.2941
-27.931	-21.7241	64.9711
-27.931	-19.6552	35.7246
-27.931	-17.5862	32.1285
-27.931	-15.5172	29.5623
-27.931	-13.4483	98.1051
-27.931	-11.3793	60.2575
-27.931	-9.31034	33.1364
-27.931	-7.24138	42.2391
-27.931	-5.17241	62.9275
-27.931	-3.10345	9.74674
-27.931	-1.03448	8.35531
-27.931	1.03448	16.1869
-27.931	3.10345	9.04417
-27.931	5.17241	42.0216
-27.931	7.24138	73.9031
-27.931	9.31034	52.2988
-27.931	11.3793	60.5309
-27.931	13.4483	29.3613
-27.931	15.5172	1.30807
-27.931	17.5862	16.2858
-27.931	19.6552	63.9871
-27.931	21.7241	80.7332
-27.931	23.7931	83.8546
-27.931	25.8621	68.9484
-27.931	27.931	9.90698
-27.931	30	62.2096
-25.8621	-30	45.2819
-25.8621	-27.931	35.9655
-25.8621	-25.8621	55.8946
-25.8621	-23.7931	22.7317
-25.8621	-21.7241	13.9997
-25.8621	-19.6552
-25.8621	-17.5862	35.461
-25.8621	-15.5172	31.6082
-25.8621	-13.4483	88.9813
-25.8621	-11.3793	95.7985
-25.8621	-9.31034	73.1196
-25.8621	-7.24138	20.6938
-25.8621	-5.17241	27.3096
-25.8621	-3.10345	54.7348
-25.8621	-1.03448	18.4053
-25.8621	1.03448
-25.8621	3.10345	8.89081
-25.8621	5.17241	91.0881
-25.8621	7.24138	92.9975
-25.8621	9.31034	145.349
-25.8621	11.3793	70.7163
-25.8621	13.4483	107.762
-25.8621	15.5172	92.1564
-25.8621	17.5862
-25.8621	19.6552	47.4944
-25.8621	21.7241	61.8802
-25.8621	23.7931	78.8611
-25.8621	25.8621	56.8234
-25.8621	27.931
-25.8621	30	88.9488
-23.7931	-30	52.1965
-23.7931	-27.931	56.2181
-23.7931	-25.8621	68.1343
-23.7931	-23.7931	48.4876
-23.7931	-21.7241	15.103
-23.7931	-19.6552	39.1971
-23.7931	-17.5862	36.5627
-23.7931	-15.5172	12.5759
-23.7931	-13.4483	77.629
-23.7931	-11.3793	81.7506
-23.7931	-9.31034	40.0792
-23.7931	-7.24138	25.7755
-23.7931	-5.17241	41.4533
-23.7931	-3.10345	69.3511
-23.7931	-1.03448
-23.7931	1.03448	24.5327
-23.7931	3.10345	22.6902
-23.7931	5.17241	53.6397
-23.7931	7.24138	41.4145
-23.7931	9.31034	45.0344
-23.7931	11.3793	88.3737
-23.7931	13.4483
-23.7931	15.5172	2.26135
-23.7931	17.5862	65.4385
-23.7931	19.6552	23.5077
-23.7931	21.7241	57.1888
-23.7931	23.7931
-23.7931	25.8621	23.8622
-23.7931	27.931	10.2199
-23.7931	30
-21.7241	-30	68.2321
-21.7241	-27.931	65.078
-21.7241	-25.8621	73.5772
-21.7241	-23.7931	43.1223
-21.7241	-21.7241	15.243
-21.7241	-19.6552	19.5581
-21.7241	-17.5862	35.2168
-21.7241	-15.5172	19.2183
-21.7241	-13.4483	66.2125
-21.7241	-11.3793	44.9231
-21.7241	-9.31034	44.1003
-21.7241	-7.24138	36.0634
-21.7241	-5.17241	47.8492
-21.7241	-3.10345	61.9789
-21.7241	-1.03448	48.9559
-21.7241	1.03448	24.6388
-21.7241	3.10345	42.6988
-21.7241	5.17241	95.4434
-21.7241	7.24138	57.378
-21.7241	9.31034	85.6523
-21.7241	11.3793	76.3304
-21.7241	13.4483	92.2095
-21.7241	15.5172	90.6945
-21.7241	17.5862	15.0762
-21.7241	19.6552	29.912
-21.7241	21.7241	51.9758
-21.7241	23.7931	56.1541
-21.7241	25.8621	38.7129
-21.7241	27.931	33.1421
-21.7241	30	15.1038
-19.6552	-30	13.686
-19.6552	-27.931	51.7183
-19.6552	-25.8621	54.1942
-19.6552	-23.7931	54.5509
-19.6552	-21.7241	59.1733
-19.6552	-19.6552	37.8221
-19.6552	-17.5862	18.8591
-19.6552	-15.5172	51.6549
-19.6552	-13.4483	66.8456
-19.6552	-11.3793	80.2839
-19.6552	-9.31034	71.062
-19.6552	-7.24138	30.3833
-19.6552	-5.17241	42.0979
-19.6552	-3.10345	29.7078
-19.6552	-1.03448	6.03586
-19.6552	1.03448	16.5951
-19.6552	3.10345	18.4095
-19.6552	5.17241	81.0884
-19.6552	7.24138	85.0106
-19.6552	9.31034	71.4117
-19.6552	11.3793	85.3918
-19.6552	13.4483	92.3166
-19.6552	15.5172	18.9565
-19.6552	17.5862	18.8129
-19.6552	19.6552	17.0807
-19.6552	21.7241	61.7795
-19.6552	23.7931	7.53666
-19.6552	25.8621	30.2383
-19.6552	27.931	72.427
-19.6552	30
-17.5862	-30	6.94715
-17.5862	-27.931	32.0178
-17.5862	-25.8621	37.1895
-17.5862	-23.7931	73.7193
-17.5862	-21.7241	87.8922
-17.5862	-19.6552	77.9641
-17.5862	-17.5862	76.2301
-17.5862	-15.5172	41.4673
-17.5862	-13.4483	65.3467
-17.5862	-11.3793	97.5481
-17.5862	-9.31034	60.6577
-17.5862	-7.24138	63.8091
-17.5862	-5.17241	96.8526
-17.5862	-3.10345	62.8312
-17.5862	-1.03448	20.9658
-17.5862	1.03448	38.4136
-17.5862	3.10345	50.8509
-17.5862	5.17241	70.7933
-17.5862	7.24138	4.18409
-17.5862	9.31034	78.7699
-17.5862	11.3793	118.216
-17.5862	13.4483	124.266
-17.5862	15.5172	38.7093
-17.5862	17.5862	18.1997
-17.5862	19.6552	22.6352
-17.5862	21.7241	46.6524
-17.5862	23.7931	22.3864
-17.5862	25.8621	47.0068
-17.5862	27.931	51.4196
-17.5862	30	15.2035
-15.5172	-30	8.52528
-15.5172	-27.931	5.80818
-15.5172	-25.8621	18.3376
-15.5172	-23.7931	64.6625
-15.5172	-21.7241	81.8219
-15.5172	-19.6552	93.3439
-15.5172	-17.5862	86.5473
-15.5172	-15.5172	81.9287
-15.5172	-13.4483	32.6314
-15.5172	-11.3793	76.175
-15.5172	-9.31034	86.0356
-15.5172	-7.24138	69.904
-15.5172	-5.17241	82.142
-15.5172	-3.10345	63.3723
-15.5172	-1.03448	38.1822
-15.5172	1.03448	1.722
-15.5172	3.10345	4.08536
-15.5172	5.17241	28.0255
-15.5172	7.24138	38.4601
-15.5172	9.31034	66.893
-15.5172	11.3793	71.3544
-15.5172	13.4483	15.2184
-15.5172	15.5172	6.93126
-15.5172	17.5862	92.7219
-15.5172	19.6552	84.9424
-15.5172	21.7241	85.3234
-15.5172	23.7931	33.5099
-15.5172	25.8621	53.5133
-15.5172	27.931	51.9836
-15.5172	30	40.2262
-13.4483	-30	7.69286
-13.4483	-27.931	24.2665
-13.4483	-25.8621	29.1958
-13.4483	-23.7931	34.9747
-13.4483	-21.7241	73.8343
-13.4483	-19.6552	69.5039
-13.4483	-17.5862	87.5267
-13.4483	-15.5172	15.4547
-13.4483	-13.4483	32.8255
-13.4483	-11.3793	86.3959
-13.4483	-9.31034	69.1013
-13.4483	-7.24138	47.7727
-13.4483	-5.17241	64.0557
-13.4483	-3.10345	18.0327
-13.4483	-1.03448	21.5332
-13.4483	1.03448	55.1618
-13.4483	3.10345	73.7374
-13.4483	5.17241	75.15
-13.4483	7.24138	36.7879
-13.4483	9.31034	26.7906
-13.4483	11.3793	9.37962
-13.4483	13.4483	24.6554
-13.4483	15.5172	61.8055
-13.4483	17.5862	100.016
-13.4483	19.6552	115.377
-13.4483	21.7241	95.9935
-13.4483	23.7931	186.384
-13.4483	25.8621	39.1789
-13.4483	27.931	85.2344
-13.4483	30	48.1967
-11.3793	-30
-11.3793	-27.931	46.7296
-11.3793	-25.8621	28.3506
-11.3793	-23.7931	35.9881
-11.3793	-21.7241	55.3988
-11.3793	-19.6552	59.4377
-11.3793	-17.5862	38.2462
-11.3793	-15.5172	37.8821
-11.3793	-13.4483	60.9401
-11.3793	-11.3793	71.9529
-11.3793	-9.31034	78.132
-11.3793	-7.24138	34.9862
-11.3793	-5.17241	37.9171
-11.3793	-3.10345	42.5558
-11.3793	-1.03448	41.5974
-11.3793	1.03448	54.9186
-11.3793	3.10345	88.6875
-11.3793	5.17241	59.222
-11.3793	7.24138	47.5225
-11.3793	9.31034	66.2783
-11.3793	11.3793	78.0257
-11.3793	13.4483	34.098
-11.3793	15.5172	95.1666
-11.3793	17.5862	89.9308
-11.3793	19.6552	94.3275
-11.3793	21.7241	81.2551
-11.3793	23.7931	95.4889
-11.3793	25.8621	37.0305
-11.3793	27.931	53.8776
-11.3793	30
-9.31034	-30	33.4116
-9.31034	-27.931	28.3294
-9.31034	-25.8621	49.7307
-9.31034	-23.7931	61.8991
-9.31034	-21.7241	66.6305
-9.31034	-19.6552	78.8282
-9.31034	-17.5862	65.1013
-9.31034	-15.5172	35.8893
-9.31034	-13.4483	58.294
-9.31034	-11.3793	33.5738
-9.31034	-9.31034	47.118
-9.31034	-7.24138	88.2035
-9.31034	-5.17241	61.2565
-9.31034	-3.10345	14.5125
-9.31034	-1.03448	61.4453
-9.31034	1.03448	78.7841
-9.31034	3.10345	72.3135
-9.31034	5.17241	47.6458
-9.31034	7.24138	43.5449
-9.31034	9.31034	99.8741
-9.31034	11.3793	42.5065
-9.31034	13.4483	68.5042
-9.31034	15.5172	64.5937
-9.31034	17.5862	85.8015
-9.31034	19.6552	94.0413
-9.31034	21.7241	87.5589
-9.31034	23.7931	99.4657
-9.31034	25.8621	38.1204
-9.31034	27.931
-9.31034	30	47.8206
-7.24138	-30	11.7521
-7.24138	-27.931	37.1761
-7.24138	-25.8621	66.6846
-7.24138	-23.7931	81.5643
-7.24138	-21.7241	61.8806
-7.24138	-19.6552	96.817
-7.24138	-17.5862	107.782
-7.24138	-15.5172	92.0018
-7.24138	-13.4483	20.3534
-7.24138	-11.3793	44.8113
-7.24138	-9.31034	34.6413
-7.24138	-7.24138	80.6437
-7.24138	-5.17241	62.0541
-7.24138	-3.10345	63.2732
-7.24138	-1.03448	42.8857
-7.24138	1.03448	48.4609
-7.24138	3.10345
-7.24138	5.17241	11.8876
-7.24138	7.24138
-7.24138	9.31034	23.7766
-7.24138	11.3793	60.8803
-7.24138	13.4483	88.2042
-7.24138	15.5172	81.6384
-7.24138	17.5862	97.2103
-7.24138	19.6552	93.0453
-7.24138	21.7241	40.8884
-7.24138	23.7931	74.4978
-7.24138	25.8621	28.8938
-7.24138	27.931	90.3501
-7.24138	30
-5.17241	-30	12.9067
-5.17241	-27.931	54.9798
-5.17241	-25.8621	98.1803
-5.17241	-23.7931	85.3363
-5.17241	-21.7241	65.8866
-5.17241	-19.6552	85.3685
-5.17241	-17.5862	85.3888
-5.17241	-15.5172	90.2293
-5.17241	-13.4483	70.9257
-5.17241	-11.3793	28.1141
-5.17241	-9.31034	91.7254
-5.17241	-7.24138	46.3549
-5.17241	-5.17241	40.2876
-5.17241	-3.10345	60.1039
-5.17241	-1.03448	38.639
-5.17241	1.03448	19.4971
-5.17241	3.10345	10.0685
-5.17241	5.17241	21.7904
-5.17241	7.24138	20.6199
-5.17241	9.31034	22.1913
-5.17241	11.3793
-5.17241	13.4483	29.3014
-5.17241	15.5172	83.1336
-5.17241	17.5862	82.9497
-5.17241	19.6552	83.5792
-5.17241	21.7241	34.9574
-5.17241	23.7931	56.5319
-5.17241	25.8621	3.67448
-5.17241	27.931	50.8941
-5.17241	30	46.7915
-3.10345	-30	13.4429
-3.10345	-27.931	10.6454
-3.10345	-25.8621	77.5634
-3.10345	-23.7931	82.8246
-3.10345	-21.7241	81.1304
-3.10345	-19.6552	94.9298
-3.10345	-17.5862	86.9631
-3.10345	-15.5172	90.7816
-3.10345	-13.4483	68.505
-3.10345	-11.3793	56.4851
-3.10345	-9.31034	30.2873
-3.10345	-7.24138	37.3077
-3.10345	-5.17241	48.4298
-3.10345	-3.10345	71.6396
-3.10345	-1.03448	26.3842
-3.10345	1.03448	29.7861
-3.10345	3.10345	32.2409
-3.10345	5.17241	17.4214
-3.10345	7.24138
-3.10345	9.31034	50.2157
-3.10345	11.3793	92.8308
-3.10345	13.4483	63.0391
-3.10345	15.5172	86.9861
-3.10345	17.5862	26.5443
-3.10345	19.6552	36.8471
-3.10345	21.7241	54.9984
-3.10345	23.7931	30.4691
-3.10345	25.8621	45.0142
-3.10345	27.931	49.166
-3.10345	30	57.6402
-1.03448	-30	20.2306
-1.03448	-27.931	29.5603
-1.03448	-25.8621	41.0795
-1.03448	-23.7931	60.9868
-1.03448	-21.7241	60.0597
-1.03448	-19.6552	55.0233
-1.03448	-17.5862	35.6764
-1.03448	-15.5172	33.2696
-1.03448	-13.4483	58.1
-1.03448	-11.3793	99.3906
-1.03448	-9.31034	102.857
-1.03448	-7.24138	18.8712
-1.03448	-5.17241	43.9534
-1.03448	-3.10345	64.0558
-1.03448	-1.03448	98.3608
-1.03448	1.03448	48.3483
-1.03448	3.10345	29.5393
-1.03448	5.17241	13.3147
-1.03448	7.24138	15.74
-1.03448	9.31034	39.0924
-1.03448	11.3793	86.9479
-1.03448	13.4483	75.4425
-1.03448	15.5172	90.4498
-1.03448	17.5862	60.3567
-1.03448	19.6552	21.0562
-1.03448	21.7241	139.05
-1.03448	23.7931	54.977
-1.03448	25.8621
-1.03448	27.931	41.1597
-1.03448	30	5.29887
1.03448	-30	40.8971
1.03448	-27.931
1.03448	-25.8621	22.1592
1.03448	-23.7931	36.3722
1.03448	-21.7241	47.1673
1.03448	-19.6552	45.3088
1.03448	-17.5862	28.2128
1.03448	-15.5172	61.717
1.03448	-13.4483	75.877
1.03448	-11.3793	71.899
1.03448	-9.31034	94.0871
1.03448	-7.24138
1.03448	-5.17241	14.2469
1.03448	-3.10345	73.3161
1.03448	-1.03448	75.397
1.03448	1.03448	89.3648
1.03448	3.10345	34.0823
1.03448	5.17241	22.3199
1.03448	7.24138	22.8239
1.03448	9.31034	78.6082
1.03448	11.3793	61.8719
1.03448	13.4483	65.8189
1.03448	15.5172	86.2924
1.03448	17.5862	74.4291
1.03448	19.6552	61.9258
1.03448	21.7241	12.2999
1.03448	23.7931	57.1411
1.03448	25.8621	37.6752
1.03448	27.931	31.9859
1.03448	30	38.1939
3.10345	-30	48.6014
3.10345	-27.931	33.2468
3.10345	-25.8621	28.8199
3.10345	-23.7931	29.3698
3.10345	-21.7241	47.2903
3.10345	-19.6552	38.9061
3.10345	-17.5862	76.4956
3.10345	-15.5172	87.5617
3.10345	-13.4483	3.69864
3.10345	-11.3793	86.2986
3.10345	-9.31034	101.787
3.10345	-7.24138	75.7196
3.10345	-5.17241	104.508
3.10345	-3.10345	26.3689
3.10345	-1.03448	62.8313
3.10345	1.03448	22.1334
3.10345	3.10345	34.7755
3.10345	5.17241	65.5463
3.10345	7.24138	15.5094
3.10345	9.31034	58.9224
3.10345	11.3793	65.181
3.10345	13.4483	69.0033
3.10345	15.5172	81.3652
3.10345	17.5862	81.542
3.10345	19.6552	68.3843
3.10345	21.7241	16.9736
3.10345	23.7931	37.0976
3.10345	25.8621	36.125
3.10345	27.931	35.1612
3.10345	30	23.1183
5.17241	-30	35.4364
5.17241	-27.931	33.5298
5.17241	-25.8621	43.4968
5.17241	-23.7931	9.67493
5.17241	-21.7241	16.6214
5.17241	-19.6552	57.4837
5.17241	-17.5862	54.8345
5.17241	-15.5172	65.4083
5.17241	-13.4483	87.6948
5.17241	-11.3793	104.314
5.17241	-9.31034	60.9007
5.17241	-7.24138	64.0545
5.17241	-5.17241	83.6749
5.17241	-3.10345	84.6954
5.17241	-1.03448
5.17241	1.03448	17.1405
5.17241	3.10345	22.4805
5.17241	5.17241	47.834
5.17241	7.24138	50.23
5.17241	9.31034	42.3217
5.17241	11.3793	55.0113
5.17241	13.4483	75.3383
5.17241	15.5172	81.6833
5.17241	17.5862	56.4582
5.17241	19.6552	52.7092
5.17241	21.7241	39.7234
5.17241	23.7931	63.4314
5.17241	25.8621	56.6157
5.17241	27.931	17.9111
5.17241	30	33.2897
7.24138	-30	25.1822
7.24138	-27.931	43.4649
7.24138	-25.8621	42.4192
7.24138	-23.7931	9.91284
7.24138	-21.7241	14.0654
7.24138	-19.6552	72.6001
7.24138	-17.5862	74.4091
7.24138	-15.5172	79.1726
7.24138	-13.4483	83.5024
7.24138	-11.3793	85.7607
7.24138	-9.31034	50.1369
7.24138	-7.24138	67.5237
7.24138	-5.17241	66.4327
7.24138	-3.10345	100.34
7.24138	-1.03448	22.9975
7.24138	1.03448	28.3444
7.24138	3.10345	31.8409
7.24138	5.17241	28.6646
7.24138	7.24138	53.3718
7.24138	9.31034	65.6989
7.24138	11.3793	61.3436
7.24138	13.4483	74.1043
7.24138	15.5172	77.1489
7.24138	17.5862	44.0996
7.24138	19.6552	46.8663
7.24138	21.7241	49.0336
7.24138	23.7931	57.5015
7.24138	25.8621	19.869
7.24138	27.931	40.8843
7.24138	30	16.2122
9.31034	-30	35.2367
9.31034	-27.931	42.2175
9.31034	-25.8621	27.3956
9.31034	-23.7931	17.5614
9.31034	-21.7241	22.7917
9.31034	-19.6552	59.4313
9.31034	-17.5862	79.5153
9.31034	-15.5172	36.8799
9.31034	-13.4483	1.08349
9.31034	-11.3793	49.3758
9.31034	-9.31034	75.3562
9.31034	-7.24138	70.0201
9.31034	-5.17241	90.0089
9.31034	-3.10345	113.999
9.31034	-1.03448	44.7933
9.31034	1.03448	45.5585
9.31034	3.10345	26.4161
9.31034	5.17241	25.8408
9.31034	7.24138	50.5253
9.31034	9.31034	73.4299
9.31034	11.3793	70.9243
9.31034	13.4483	63.7661
9.31034	15.5172	70.3788
9.31034	17.5862	31.5837
9.31034	19.6552	37.7495
9.31034	21.7241	21.4601
9.31034	23.7931	43.9209
9.31034	25.8621	26.2429
9.31034	27.931	31.9623
9.31034	30	188.05
11.3793	-30	33.0101
11.3793	-27.931	43.4037
11.3793	-25.8621	27.1883
11.3793	-23.7931	29.8344
11.3793	-21.7241	31.0636
11.3793	-19.6552	36.8575
11.3793	-17.5862	62.3769
11.3793	-15.5172	50.281
11.3793	-13.4483	69.7981
11.3793	-11.3793	71.932
11.3793	-9.31034	67.5535
11.3793	-7.24138	90.1666
11.3793	-5.17241	83.533
11.3793	-3.10345	49.0298
11.3793	-1.03448	45.7355
11.3793	1.03448
11.3793	3.10345	53.0323
11.3793	5.17241	55.2177
11.3793	7.24138
11.3793	9.31034	78.5631
11.3793	11.3793	71.821
11.3793	13.4483	78.7981
11.3793	15.5172	33.9375
11.3793	17.5862	50.4788
11.3793	19.6552	32.6817
11.3793	21.7241	39.678
11.3793	23.7931	18.7498
11.3793	25.8621
11.3793	27.931	78.7487
11.3793	30
13.4483	-30	55.8521
13.4483	-27.931	47.4167
13.4483	-25.8621	56.5237
13.4483	-23.7931	18.0593
13.4483	-21.7241	32.6117
13.4483	-19.6552	29.0942
13.4483	-17.5862	33.2586
13.4483	-15.5172	29.5807
13.4483	-13.4483	40.8896
13.4483	-11.3793	59.9291
13.4483	-9.31034	20.2417
13.4483	-7.24138
13.4483	-5.17241	17.4642
13.4483	-3.10345	22.294
13.4483	-1.03448	19.0824
13.4483	1.03448	10.2396
13.4483	3.10345	6.92935
13.4483	5.17241	13.2558
13.4483	7.24138	41.0997
13.4483	9.31034	40.8002
13.4483	11.3793	66.102
13.4483	13.4483	2.14756
13.4483	15.5172	29.017
13.4483	17.5862	34.3057
13.4483	19.6552	7.55978
13.4483	21.7241	34.2844
13.4483	23.7931	12.6297
13.4483	25.8621	31.1985
13.4483	27.931	13.1098
13.4483	30	47.5149
15.5172	-30	58.0851
15.5172	-27.931	33.6369
15.5172	-25.8621	19.8019
15.5172	-23.7931	34.004
15.5172	-21.7241	37.7129
15.5172	-19.6552	46.4343
15.5172	-17.5862	34.1947
15.5172	-15.5172	30.5925
15.5172	-13.4483	58.8263
15.5172	-11.3793	3.62833
15.5172	-9.31034	17.6957
15.5172	-7.24138	18.6938
15.5172	-5.17241	49.1125
15.5172	-3.10345	24.3023
15.5172	-1.03448	7.01267
15.5172	1.03448	9.69622
15.5172	3.10345	1.46888
15.5172	5.17241	22.2877
15.5172	7.24138	171.259
15.5172	9.31034	17.0434
15.5172	11.3793	32.065
15.5172	13.4483	44.1753
15.5172	15.5172	87.281
15.5172	17.5862	4.38692
15.5172	19.6552	7.02369
15.5172	21.7241	17.3513
15.5172	23.7931	22.1181
15.5172	25.8621	16.4401
15.5172	27.931	48.3514
15.5172	30	43.5546
17.5862	-30	41.9502
17.5862	-27.931	28.6195
17.5862	-25.8621	21.9493
17.5862	-23.7931	20.9847
17.5862	-21.7241	23.5579
17.5862	-19.6552	31.5132
17.5862	-17.5862	32.6634
17.5862	-15.5172	26.4453
17.5862	-13.4483	35.4394
17.5862	-11.3793	41.0446
17.5862	-9.31034	13.4491
17.5862	-7.24138	30.1578
17.5862	-5.17241	1.04611
17.5862	-3.10345	38.3874
17.5862	-1.03448	39.7516
17.5862	1.03448	3.07944
17.5862	3.10345	2.18232
17.5862	5.17241
17.5862	7.24138	4.60903
17.5862	9.31034	9.85953
17.5862	11.3793	19.1715
17.5862	13.4483	37.2556
17.5862	15.5172	22.5927
17.5862	17.5862	41.1693
17.5862	19.6552	14.4722
17.5862	21.7241	10.4374
17.5862	23.7931	34.6414
17.5862	25.8621	78.407
17.5862	27.931
17.5862	30	34.7751
19.6552	-30	51.3228
19.6552	-27.931	25.3648
19.6552	-25.8621	16.8418
19.6552	-23.7931	15.8118
19.6552	-21.7241	25.8375
19.6552	-19.6552	33.0899
19.6552	-17.5862	45.5672
19.6552	-15.5172	76.8376
19.6552	-13.4483	81.5328
19.6552	-11.3793	30.2714
19.6552	-9.31034	28.4552
19.6552	-7.24138	39.7749
19.6552	-5.17241	81.5648
19.6552	-3.10345	63.4893
19.6552	-1.03448	45.1553
19.6552	1.03448	147.183
19.6552	3.10345	20.0476
19.6552	5.17241	22.059
19.6552	7.24138	36.3008
19.6552	9.31034	27.9394
19.6552	11.3793	37.6679
19.6552	13.4483	49.9693
19.6552	15.5172	41.9605
19.6552	17.5862	51.0435
19.6552	19.6552	10.1566
19.6552	21.7241	54.7752
19.6552	23.7931	62.7328
19.6552	25.8621	89.2547
19.6552	27.931	73.3913
19.6552	30	42.5499
21.7241	-30	48.6324
21.7241	-27.931	80.6773
21.7241	-25.8621	99.0407
21.7241	-23.7931	34.737
21.7241	-21.7241	23.303
21.7241	-19.6552	82.1671
21.7241	-17.5862	65.3685
21.7241	-15.5172	73.4952
21.7241	-13.4483	41.3484
21.7241	-11.3793	28.0248
21.7241	-9.31034	28.9784
21.7241	-7.24138	36.5495
21.7241	-5.17241	67.041
21.7241	-3.10345	74.0723
21.7241	-1.03448	89.1192
21.7241	1.03448	2.9273
21.7241	3.10345	22.9331
21.7241	5.17241
21.7241	7.24138	53.7409
21.7241	9.31034	64.6442
21.7241	11.3793	99.5918
21.7241	13.4483	64.3776
21.7241	15.5172	4.43631
21.7241	17.5862	21.6737
21.7241	19.6552	20.9562
21.7241	21.7241
21.7241	23.7931	48.9906
21.7241	25.8621	69.2147
21.7241	27.931	96.9459
21.7241	30	19.2887
23.7931	-30	44.2965
23.7931	-27.931	16.1221
23.7931	-25.8621	21.8266
23.7931	-23.7931	64.4392
23.7931	-21.7241	84.0449
23.7931	-19.6552	50.4056
23.7931	-17.5862	48.7931
23.7931	-15.5172	35.629
23.7931	-13.4483	16.2343
23.7931	-11.3793	48.3829
23.7931	-9.31034	17.2335
23.7931	-7.24138	40.5986
23.7931	-5.17241	54.9818
23.7931	-3.10345	88.2068
23.7931	-1.03448	80.9101
23.7931	1.03448	87.7427
23.7931	3.10345	61.9657
23.7931	5.17241
23.7931	7.24138	75.2717
23.7931	9.31034	65.3941
23.7931	11.3793	77.5276
23.7931	13.4483	57.056
23.7931	15.5172
23.7931	17.5862	12.6445
23.7931	19.6552	74.2521
23.7931	21.7241	96.1251
23.7931	23.7931	39.5612
23.7931	25.8621	82.4822
23.7931	27.931
23.7931	30	59.9474
25.8621	-30	49.0608
25.8621	-27.931	36.6199
25.8621	-25.8621	58.0424
25.8621	-23.7931	64.0311
25.8621	-21.7241	41.41
25.8621	-19.6552	33.4081
25.8621	-17.5862	58.6245
25.8621	-15.5172	72.5381
25.8621	-13.4483	57.8081
25.8621	-11.3793	51.6894
25.8621	-9.31034	65.6245
25.8621	-7.24138	43.1134
25.8621	-5.17241	32.8329
25.8621	-3.10345	58.0092
25.8621	-1.03448	70.3278
25.8621	1.03448	86.8173
25.8621	3.10345	83.5562
25.8621	5.17241	96.1066
25.8621	7.24138	51.3412
25.8621	9.31034	93.9068
25.8621	11.3793	109.501
25.8621	13.4483	48.3785
25.8621	15.5172	66.8673
25.8621	17.5862	35.4841
25.8621	19.6552
25.8621	21.7241	13.5336
25.8621	23.7931
25.8621	25.8621
25.8621	27.931
25.8621	30	25.7488
27.931	-30	4.15102
27.931	-27.931	43.1678
27.931	-25.8621	49.9035
27.931	-23.7931	34.9172
27.931	-21.7241	59.0269
27.931	-19.6552	32.0447
27.931	-17.5862	55.1589
27.931	-15.5172	110.251
27.931	-13.4483	98.6613
27.931	-11.3793	43.8586
27.931	-9.31034	47.2825
27.931	-7.24138	61.3657
27.931	-5.17241	33.9439
27.931	-3.10345	28.9774
27.931	-1.03448	35.9875
27.931	1.03448	83.4334
27.931	3.10345	65.242
27.931	5.17241	79.4945
27.931	7.24138	64.5353
27.931	9.31034	72.299
27.931	11.3793	62.7034
27.931	13.4483	55.9466
27.931	15.5172	29.9614
27.931	17.5862	29.9402
27.931	19.6552	22.7513
27.931	21.7241	18.6924
27.931	23.7931	52.7815
27.931	25.8621	1.68519
27.931	27.931	18.8005
27.931	30	6.84147
30	-30	70.4009
30	-27.931	40.6868
30	-25.8621	42.7439
30	-23.7931	75.3299
30	-21.7241	77.8774
30	-19.6552	39.7074
30	-17.5862	89.3328
30	-15.5172	95.9813
30	-13.4483	80.9946
30	-11.3793	58.9964
30	-9.31034	40.5653
30	-7.24138	30.7311
30	-5.17241	17.5769
30	-3.10345	51.3578
30	-1.03448	35.1043
30	1.03448	57.8186
30	3.10345	72.7837
30	5.17241	136.63
30	7.24138	39.0984
30	9.31034	51.9018
30	11.3793	51.0285
30	13.4483	10.1737
30	15.5172	26.4658
30	17.5862	30.5178
30	19.6552	44.326
30	21.7241	22.9514
30	23.7931	27.6523
30	25.8621	48.3763
30	27.931	1.82711
